# Supplementary material for: Transcriptomic Adjustment to Decreasing Oxygen Reveals Novel Functional Strategies for Extreme Hypoxia Tolerance in the Copepod Tigriopus californicus
Source: Genome Biol Evol. 2026 Feb 11;18(2):evag013. doi: 10.1093/gbe/evag013 (PMC12962235; doi:10.1093/gbe/evag013)
Supplement: evag013_Supplementary_Data [file evag013_supplementary_data.zip › Tables S2 and S3.xlsx]

## Sheet: Table S2
Table S2: Summary of statistical results from maSigPro or DESeq2. For maSigPro, adjusted P-values (padj) and cluster ID are shown. For DESeq2, adjusted P-values and log2 (fold-change) for respective pairwise comparisons and estimated fold change is color-coded using a gradient where an increase in expression is red, a decrease is blue, and the more saturated the color the greater the fold change …
T. californicus gene ID	Best Blast annotation	padj_maSigPro.x	clusters_maSigPro	Fold_change_h_vs_c	padj_h_vs_c	Fold_change_p_vs_c	padj_p_vs_c	Fold_change_a_vs_c	padj_a_vs_c	Fold_change_r_vs_c	padj_r_vs_c	Fold_change_r_vs_a	padj_r_vs_a	Fold_change_h_vs_a	padj_h_vs_a
TCAL_01682	Similar to ninaB Carotenoid isomerooxygenase (Galleria mellonella)	1.49025e-37	1	NA	NA	4.11401	0.000507114	4.83061	5.99456e-06	6.63226	1.14674e-11	1.80166	9.89562e-06	-2.39461	0.00368957
TCAL_00047	Protein of unknown function	2.8643e-31	1	NA	NA	NA	NA	NA	NA	0.778582	1.2421e-09	0.887518	2.66814e-12	NA	NA
TCAL_12432	Similar to hmp Flavohemoprotein (Oceanobacillus iheyensis (strain DSM 14371 / CIP 107618 / JCM 11309 / KCTC 3954 / HTE831))	1.6409e-29	1	NA	NA	0.390896	9.1825e-05	0.497064	3.60598e-08	0.761034	1.16518e-19	0.26397	0.0187374	-0.289778	0.0324207
TCAL_00370	Similar to B3GALT1 Beta-1,3-galactosyltransferase 1 (Pongo pygmaeus)	3.11134e-29	1	NA	NA	NA	NA	NA	NA	1.20428	2.09284e-07	1.28808	2.42154e-08	NA	NA
TCAL_03200	Protein of unknown function	1.82653e-25	1	NA	NA	0.690222	0.0138127	0.930869	6.23594e-05	1.79455	2.11636e-19	0.863683	9.24714e-05	-1.18765	1.21376e-06
TCAL_04867	Similar to SLC13A5 Solute carrier family 13 member 5 (Homo sapiens)	2.10695e-21	1	NA	NA	NA	NA	NA	NA	1.64592	2.11863e-13	1.17082	3.97377e-07	NA	NA
TCAL_09977	Protein of unknown function	3.20525e-15	1	0.294802	0.0668428	0.536629	4.69002e-07	0.581315	1.33628e-08	0.584613	9.8844e-09	NA	NA	NA	NA
TCAL_12088	Similar to tim Protein timeless (Drosophila melanogaster)	5.55739e-15	1	NA	NA	NA	NA	NA	NA	2.24722	1.15124e-06	1.667	0.000842085	NA	NA
TCAL_06799	Similar to CHAC2 Putative glutathione-specific gamma-glutamylcyclotransferase 2 (Bos taurus)	8.86797e-15	1	NA	NA	NA	NA	0.282042	0.026129	0.51797	2.39366e-07	NA	NA	-0.287194	0.090395
TCAL_09070	Similar to aos Protein giant-lens (Drosophila melanogaster)	6.31267e-14	1	NA	NA	NA	NA	NA	NA	0.593232	1.05093e-06	0.333518	0.0302616	-0.378018	0.0541731
TCAL_07313	Protein of unknown function	8.86031e-14	1	0.288602	0.0203593	0.271002	0.0189177	0.336896	0.000623968	0.561768	4.20877e-11	0.224872	0.0640208	NA	NA
TCAL_14535	Similar to per Period circadian protein (Periplaneta americana)	3.7725e-13	1	NA	NA	0.585017	0.00161409	0.543344	0.00308785	0.99189	6.0347e-11	0.448547	0.0235909	NA	NA
TCAL_03517	Similar to Mgst3 Microsomal glutathione S-transferase 3 (Mus musculus)	3.9719e-13	1	NA	NA	0.344593	0.000144684	0.297881	0.00139604	0.486569	1.41049e-09	NA	NA	NA	NA
TCAL_11503	Similar to At5g37910 Putative E3 ubiquitin-protein ligase SINA-like 9 (Arabidopsis thaliana)	8.93521e-13	1	NA	NA	NA	NA	NA	NA	1.12765	8.56946e-07	0.608491	0.0332461	NA	NA
TCAL_09497	Protein of unknown function	6.86004e-12	1	NA	NA	NA	NA	NA	NA	1.44167	6.88003e-06	1.50744	2.91209e-06	NA	NA
TCAL_11939	Similar to ECM29 Proteasome-associated protein ECM29 homolog (Homo sapiens)	9.02589e-11	1	NA	NA	NA	NA	NA	NA	0.445547	4.95036e-06	0.374544	0.000357621	NA	NA
TCAL_12689	Similar to Skeletor Protein Skeletor, isoforms B/C (Drosophila melanogaster)	1.11297e-10	1	NA	NA	0.304397	0.0087671	0.385001	0.000131062	0.446776	2.82777e-06	NA	NA	NA	NA
TCAL_04010	Similar to PTPN14 Tyrosine-protein phosphatase non-receptor type 14 (Homo sapiens)	1.34701e-10	1	NA	NA	NA	NA	NA	NA	0.32717	4.25091e-05	0.22752	0.0174534	NA	NA
TCAL_08333	Similar to HLHmgamma Enhancer of split mgamma protein (Drosophila melanogaster)	1.57108e-10	1	NA	NA	NA	NA	NA	NA	0.525172	0.000345999	0.675665	1.18557e-06	NA	NA
TCAL_09530	Similar to Tret1 Facilitated trehalose transporter Tret1 (Culex quinquefasciatus)	1.82723e-10	1	0.436266	0.0163725	0.545058	0.000176749	0.415123	0.00878325	0.722346	2.0693e-08	0.307223	0.0963905	NA	NA
TCAL_11970	Protein of unknown function	3.84483e-10	1	NA	NA	NA	NA	NA	NA	0.389206	0.0268206	0.57834	0.000148211	NA	NA
TCAL_03794	Similar to setd7 Histone-lysine N-methyltransferase SETD7 (Xenopus tropicalis)	6.55668e-10	1	NA	NA	0.536159	0.0888405	0.813312	0.000359186	0.912473	2.68969e-05	NA	NA	NA	NA
TCAL_11948	Similar to 5-hydroxytryptamine receptor (Heliothis virescens)	7.81199e-10	1	NA	NA	NA	NA	NA	NA	NA	NA	NA	NA	NA	NA
TCAL_01041	Similar to SULT1B1 Sulfotransferase family cytosolic 1B member 1 (Gallus gallus)	1.02637e-09	1	NA	NA	NA	NA	NA	NA	1.07612	0.0143247	1.85907	5.23623e-07	NA	NA
TCAL_17189	Protein of unknown function	1.07528e-09	1	NA	NA	NA	NA	1.68175	0.0905806	2.79787	0.000176483	NA	NA	NA	NA
TCAL_10843	Similar to Fbxl14 F-box/LRR-repeat protein 14 (Mus musculus)	1.11002e-09	1	NA	NA	NA	NA	NA	NA	0.734417	0.000249478	0.836421	2.15575e-05	NA	NA
TCAL_03467	Similar to Rdl Gamma-aminobutyric acid receptor subunit beta (Musca domestica)	2.65702e-09	1	0.285964	0.000537929	0.262998	0.00120304	0.344229	1.60489e-06	0.374956	8.48022e-08	NA	NA	NA	NA
TCAL_03554	Similar to NEK7 Serine/threonine-protein kinase Nek7 (Homo sapiens)	5.12608e-09	1	NA	NA	NA	NA	-0.44438	0.0157209	NA	NA	0.708803	3.70203e-06	NA	NA
TCAL_11035	Similar to cact NF-kappa-B inhibitor cactus (Drosophila melanogaster)	5.2051e-09	1	NA	NA	NA	NA	NA	NA	1.09991	1.05093e-06	0.92863	9.30034e-05	NA	NA
TCAL_02845	Similar to NR2C2 Nuclear receptor subfamily 2 group C member 2 (Homo sapiens)	5.83896e-09	1	NA	NA	NA	NA	0.193104	0.0953623	0.325444	0.000276334	NA	NA	NA	NA
TCAL_08536	Similar to Cyp6a14 Probable cytochrome P450 6a14 (Drosophila melanogaster)	7.12412e-09	1	NA	NA	NA	NA	NA	NA	1.21058	6.54737e-07	0.691893	0.0274218	NA	NA
TCAL_03296	Similar to SEMA-1A Semaphorin-1A (Schistocerca americana)	9.75299e-09	1	NA	NA	NA	NA	NA	NA	1.06269	0.0909268	NA	NA	NA	NA
TCAL_03302	Similar to Tle4 Transducin-like enhancer protein 4 (Mus musculus)	1.11818e-08	1	NA	NA	NA	NA	NA	NA	NA	NA	0.580082	0.0811501	NA	NA
TCAL_05849	Similar to OGT UDP-N-acetylglucosamine--peptide N-acetylglucosaminyltransferase 110 kDa subunit (Homo sapiens)	1.47612e-08	1	NA	NA	NA	NA	NA	NA	0.293028	0.0131997	0.260184	0.0481223	NA	NA
TCAL_01237	Protein of unknown function	1.48237e-08	1	NA	NA	NA	NA	0.339608	0.00281297	0.416979	6.30408e-05	NA	NA	NA	NA
TCAL_11167	Similar to Chdh Choline dehydrogenase, mitochondrial (Mus musculus)	1.85707e-08	1	NA	NA	NA	NA	NA	NA	0.410823	2.43345e-05	0.307056	0.00631026	NA	NA
TCAL_10020	Similar to Cyp18a1 Cytochrome P450 18a1 (Drosophila melanogaster)	2.02067e-08	1	NA	NA	NA	NA	NA	NA	NA	NA	0.990702	0.000125561	NA	NA
TCAL_00244	Protein of unknown function	2.06074e-08	1	NA	NA	0.446288	0.00241731	0.49118	0.000292981	0.496789	0.00021805	NA	NA	NA	NA
TCAL_09981	Similar to PC Pyruvate carboxylase, mitochondrial (Homo sapiens)	2.5066e-08	1	NA	NA	0.266149	0.00871538	0.302125	0.000953579	0.309762	0.000556259	NA	NA	NA	NA
TCAL_07337	Similar to GLB1 Beta-galactosidase (Felis catus)	2.5266e-08	1	NA	NA	NA	NA	NA	NA	0.525416	4.2418e-05	NA	NA	NA	NA
TCAL_05895	Similar to ABCC4 Multidrug resistance-associated protein 4 (Homo sapiens)	2.63045e-08	1	NA	NA	NA	NA	NA	NA	0.46199	0.00762494	NA	NA	NA	NA
TCAL_11761	Similar to CSPG4 Chondroitin sulfate proteoglycan 4 (Homo sapiens)	2.973e-08	1	-0.738709	0.00352726	NA	NA	NA	NA	NA	NA	NA	NA	-0.809281	0.00142009
TCAL_06621	Similar to ttm-5 Putative sphingolipid delta(4)-desaturase/C4-monooxygenase (Caenorhabditis elegans)	3.33494e-08	1	NA	NA	NA	NA	NA	NA	0.357113	5.75882e-05	0.25097	0.0184847	NA	NA
TCAL_04630	von Willebrand factor type EGF and pentraxin domain-containing 1	3.35852e-08	1	NA	NA	NA	NA	NA	NA	0.726335	0.00595089	1.13599	1.90935e-06	NA	NA
TCAL_09642	Protein of unknown function	3.65316e-08	1	NA	NA	NA	NA	NA	NA	0.509954	0.00124698	NA	NA	NA	NA
TCAL_00206	Similar to Mvl Protein Malvolio (Drosophila melanogaster)	4.24327e-08	1	NA	NA	NA	NA	NA	NA	0.776312	0.000347358	1.09393	9.30819e-08	NA	NA
TCAL_05227	Similar to PP1 Serine/threonine-protein phosphatase PP1 (Zea mays)	1.14276e-07	1	NA	NA	NA	NA	NA	NA	1.04841	0.0106277	NA	NA	NA	NA
TCAL_12384	Similar to Gna11 Guanine nucleotide-binding protein subunit alpha-11 (Mus musculus)	1.22052e-07	1	NA	NA	NA	NA	NA	NA	0.821922	0.000865746	NA	NA	NA	NA
TCAL_13780	Similar to Slc34a2 Sodium-dependent phosphate transport protein 2B (Rattus norvegicus)	1.26697e-07	1	NA	NA	NA	NA	NA	NA	1.30487	0.00186741	0.886871	0.0801751	NA	NA
TCAL_16450	Protein of unknown function	1.55391e-07	1	NA	NA	NA	NA	NA	NA	NA	NA	NA	NA	-0.831174	0.0179389
TCAL_12281	Similar to NINL Ninein-like protein (Homo sapiens)	1.58171e-07	1	NA	NA	NA	NA	NA	NA	0.386271	0.000543203	NA	NA	NA	NA
TCAL_04681	Similar to fng Fringe glycosyltransferase (Drosophila melanogaster)	1.94017e-07	1	NA	NA	NA	NA	NA	NA	1.48455	3.61623e-05	1.19943	0.00134938	NA	NA
TCAL_10844	Similar to Fbxl14 F-box/LRR-repeat protein 14 (Mus musculus)	2.96663e-07	1	NA	NA	NA	NA	NA	NA	0.490766	0.0087912	0.441376	0.0323722	NA	NA
TCAL_02413	Similar to twk-18 TWiK family of potassium channels protein 18 (Caenorhabditis elegans)	3.65289e-07	1	NA	NA	NA	NA	NA	NA	0.505339	0.041746	NA	NA	NA	NA
TCAL_17341	Protein of unknown function	3.68793e-07	1	NA	NA	NA	NA	1.65673	0.0179439	1.7951	0.00724419	NA	NA	NA	NA
TCAL_09476	Protein of unknown function	3.71654e-07	1	NA	NA	NA	NA	NA	NA	0.886378	0.00623178	1.2771	1.09682e-05	NA	NA
TCAL_14385	Protein of unknown function	3.71755e-07	1	NA	NA	NA	NA	NA	NA	1.05559	0.00482001	0.900152	0.0303384	NA	NA
TCAL_04418	Similar to TFAP2A Transcription factor AP-2-alpha (Homo sapiens)	4.43135e-07	1	NA	NA	NA	NA	NA	NA	0.879427	0.00064403	0.558214	0.0815494	NA	NA
TCAL_02570	Similar to slc46a1 Proton-coupled folate transporter (Xenopus laevis)	4.9375e-07	1	NA	NA	NA	NA	NA	NA	0.632171	0.00047108	NA	NA	NA	NA
TCAL_06164	Similar to CTSL Cathepsin L1 (Sus scrofa)	7.62766e-07	1	NA	NA	NA	NA	NA	NA	0.208077	0.0088463	NA	NA	NA	NA
TCAL_17191	transcription factor mef2A	8.0215e-07	1	NA	NA	NA	NA	NA	NA	NA	NA	NA	NA	-0.419834	0.0711007
TCAL_10150	Similar to ETS2 Protein C-ets-2 (Bos taurus)	8.68386e-07	1	NA	NA	NA	NA	NA	NA	0.742738	0.000332497	0.620404	0.00655717	NA	NA
TCAL_05770	Similar to deaA Chitin disaccharide deacetylase (Vibrio alginolyticus)	8.70938e-07	1	NA	NA	NA	NA	NA	NA	1.44713	0.00367908	NA	NA	NA	NA
TCAL_03637	Similar to Cdc42 Cdc42 homolog (Drosophila pseudoobscura pseudoobscura)	1.18325e-06	1	NA	NA	NA	NA	NA	NA	NA	NA	0.543946	0.00357665	NA	NA
TCAL_11940	Similar to syg-2 Synaptogenesis protein syg-2 (Caenorhabditis elegans)	1.49036e-06	1	NA	NA	NA	NA	NA	NA	0.427734	0.0493314	NA	NA	NA	NA
TCAL_16577	Protein of unknown function	1.66976e-06	1	NA	NA	NA	NA	0.879761	0.0104808	1.26492	1.88809e-05	NA	NA	NA	NA
TCAL_13173	Similar to Serine protease inhibitor dipetalogastin (Fragment) (Dipetalogaster maximus)	1.67401e-06	1	0.989803	0.0028483	0.863776	0.00905627	1.05821	0.000199166	1.07893	0.000124531	NA	NA	NA	NA
TCAL_06752	Similar to TNKS Tankyrase-1 (Homo sapiens)	1.8316e-06	1	NA	NA	NA	NA	NA	NA	0.657165	0.000696663	NA	NA	NA	NA
TCAL_10617	zinc finger ush isoform X3	2.49546e-06	1	NA	NA	NA	NA	0.408273	0.027807	0.365091	0.0720632	NA	NA	-0.46012	0.0493981
TCAL_16943	Similar to svp Steroid receptor seven-up, isoforms B/C (Drosophila melanogaster)	3.07954e-06	1	NA	NA	NA	NA	NA	NA	0.490466	0.0153283	0.415467	0.0698339	NA	NA
TCAL_05289	Protein of unknown function	3.16506e-06	1	NA	NA	NA	NA	NA	NA	0.737338	0.00104131	0.618581	0.0139436	NA	NA
TCAL_08505	Similar to Cyp6a14 Probable cytochrome P450 6a14 (Drosophila melanogaster)	3.29819e-06	1	NA	NA	NA	NA	NA	NA	0.512001	0.00107034	NA	NA	NA	NA
TCAL_08877	Similar to tio Protein tiptop (Drosophila melanogaster)	3.77071e-06	1	NA	NA	NA	NA	NA	NA	1.18171	0.00305717	NA	NA	NA	NA
TCAL_15860	Similar to Hsp67Bb Heat shock protein 67B2 (Drosophila melanogaster)	4.51185e-06	1	NA	NA	0.18852	0.0709734	NA	NA	0.264128	0.00104051	NA	NA	NA	NA
TCAL_06017	Protein of unknown function	4.60608e-06	1	NA	NA	NA	NA	NA	NA	0.389931	0.0896428	NA	NA	NA	NA
TCAL_01566	Similar to Fjx1 Four-jointed box protein 1 (Mus musculus)	4.98011e-06	1	NA	NA	NA	NA	NA	NA	NA	NA	NA	NA	NA	NA
TCAL_03574	Similar to NOX5 NADPH oxidase 5 (Homo sapiens)	6.09597e-06	1	NA	NA	NA	NA	NA	NA	1.02146	0.0541402	1.31342	0.0069203	NA	NA
TCAL_12504	Similar to Hemocyte protein-glutamine gamma-glutamyltransferase (Tachypleus tridentatus)	6.17407e-06	1	NA	NA	NA	NA	NA	NA	1.25255	0.00898714	2.22369	4.50516e-06	NA	NA
TCAL_04675	Protein of unknown function	7.42335e-06	1	NA	NA	NA	NA	NA	NA	3.59161	0.00744521	NA	NA	NA	NA
TCAL_13992	Protein of unknown function	8.38269e-06	1	NA	NA	NA	NA	0.636558	0.0116841	0.729124	0.00199187	NA	NA	NA	NA
TCAL_12100	Similar to CHP1 Calcineurin B homologous protein 1 (Bos taurus)	9.09707e-06	1	NA	NA	0.406434	0.00790875	0.386246	0.0096878	0.411245	0.00435535	NA	NA	NA	NA
TCAL_01587	Similar to Lonrf3 LON peptidase N-terminal domain and RING finger protein 3 (Mus musculus)	1.00628e-05	1	-0.470338	0.000699946	-0.323066	0.0451625	NA	NA	NA	NA	NA	NA	NA	NA
TCAL_17346	Protein of unknown function	1.2524e-05	1	NA	NA	NA	NA	0.640953	0.031681	0.572305	0.0785681	NA	NA	-0.7756	0.0280627
TCAL_09154	Protein of unknown function	1.39901e-05	1	NA	NA	NA	NA	NA	NA	NA	NA	NA	NA	NA	NA
TCAL_06211	Similar to EHF ETS homologous factor (Bos taurus)	1.4638e-05	1	NA	NA	NA	NA	NA	NA	NA	NA	0.560836	0.039538	NA	NA
TCAL_04082	Similar to MVP Major vault protein (Strongylocentrotus purpuratus)	1.65421e-05	1	NA	NA	NA	NA	NA	NA	NA	NA	NA	NA	NA	NA
TCAL_02066	Similar to Gbeta76C Guanine nucleotide-binding protein subunit beta-2 (Drosophila melanogaster)	1.66093e-05	1	NA	NA	NA	NA	NA	NA	0.394831	0.0612224	0.406331	0.0594683	NA	NA
TCAL_15229	Protein of unknown function	1.69122e-05	1	NA	NA	NA	NA	NA	NA	NA	NA	0.350911	0.0370223	NA	NA
TCAL_02706	Protein of unknown function	1.81112e-05	1	NA	NA	NA	NA	0.239618	0.0586809	0.296414	0.00906211	NA	NA	NA	NA
TCAL_11539	uncharacterized oxidoreductase dhs-27-like	1.86914e-05	1	-0.389869	0.0506319	-0.390687	0.0243189	NA	NA	NA	NA	NA	NA	NA	NA
TCAL_08490	Protein of unknown function	2.01796e-05	1	NA	NA	NA	NA	NA	NA	1.17971	0.0108297	1.09712	0.0272427	NA	NA
TCAL_06286	Protein of unknown function	2.10105e-05	1	NA	NA	0.469706	0.00960464	0.43256	0.0156389	0.509112	0.00206718	NA	NA	NA	NA
TCAL_03079	Similar to NOG Noggin (Gallus gallus)	2.23466e-05	1	NA	NA	NA	NA	NA	NA	1.39705	0.00365711	1.45551	0.00290238	NA	NA
TCAL_06285	Similar to Lip3 Lipase 3 (Drosophila melanogaster)	2.31232e-05	1	NA	NA	NA	NA	NA	NA	NA	NA	0.59843	0.0193291	NA	NA
TCAL_07874	Similar to UGT1A6 UDP-glucuronosyltransferase 1-6 (Homo sapiens)	2.6853e-05	1	NA	NA	NA	NA	NA	NA	0.409897	0.0140183	0.372599	0.0424295	NA	NA
TCAL_16582	Similar to CPNE1 Copine-1 (Homo sapiens)	3.07274e-05	1	NA	NA	NA	NA	NA	NA	NA	NA	NA	NA	NA	NA
TCAL_03369	Protein of unknown function	3.12559e-05	1	NA	NA	NA	NA	NA	NA	0.794801	0.0612616	NA	NA	NA	NA
TCAL_13198	Similar to Ugt1a6 UDP-glucuronosyltransferase 1-6 (Mus musculus)	3.13774e-05	1	NA	NA	NA	NA	NA	NA	0.383176	0.0226836	NA	NA	NA	NA
TCAL_04509	Similar to DOCK4 Dedicator of cytokinesis protein 4 (Homo sapiens)	3.57727e-05	1	NA	NA	NA	NA	NA	NA	0.365709	0.0151803	0.409476	0.00559409	NA	NA
TCAL_01471	Protein of unknown function	3.62663e-05	1	NA	NA	NA	NA	NA	NA	NA	NA	NA	NA	NA	NA
TCAL_05102	HIG1 domain family member mitochondrial-like	3.67689e-05	1	NA	NA	NA	NA	NA	NA	0.409373	0.00660308	NA	NA	NA	NA
TCAL_10716	Protein of unknown function	3.90138e-05	1	NA	NA	NA	NA	NA	NA	NA	NA	NA	NA	NA	NA
TCAL_01775	Similar to RCN3 Reticulocalbin-3 (Homo sapiens)	3.98853e-05	1	NA	NA	NA	NA	NA	NA	NA	NA	NA	NA	NA	NA
TCAL_13673	Similar to B3GALT1 Beta-1,3-galactosyltransferase 1 (Pongo pygmaeus)	4.75157e-05	1	NA	NA	NA	NA	NA	NA	1.75376	0.00375295	NA	NA	NA	NA
TCAL_09678	Similar to NAGK N-acetyl-D-glucosamine kinase (Homo sapiens)	4.8034e-05	1	NA	NA	NA	NA	NA	NA	0.296881	0.0797905	0.323479	0.054542	NA	NA
TCAL_05019	Protein of unknown function	5.1134e-05	1	NA	NA	NA	NA	NA	NA	4.28456	0.00595089	NA	NA	NA	NA
TCAL_05650	Similar to NFIB Nuclear factor 1 B-type (Bos taurus)	5.16699e-05	1	NA	NA	NA	NA	NA	NA	NA	NA	0.817287	0.0615674	NA	NA
TCAL_17051	Similar to GRB14 Growth factor receptor-bound protein 14 (Bos taurus)	5.22446e-05	1	NA	NA	NA	NA	NA	NA	NA	NA	NA	NA	NA	NA
TCAL_03171	isoform A	5.33599e-05	1	NA	NA	NA	NA	NA	NA	0.337256	0.0776065	NA	NA	NA	NA
TCAL_13120	Similar to cadm3 Cell adhesion molecule 3 (Xenopus laevis)	5.33847e-05	1	NA	NA	NA	NA	1.259	0.0327714	1.24389	0.0384361	NA	NA	NA	NA
TCAL_08245	Similar to Ptp99A Tyrosine-protein phosphatase 99A (Drosophila melanogaster)	5.55643e-05	1	NA	NA	NA	NA	0.663963	0.0277162	NA	NA	NA	NA	NA	NA
TCAL_04944	Protein of unknown function	6.88659e-05	1	NA	NA	NA	NA	NA	NA	NA	NA	1.02674	0.0659995	NA	NA
TCAL_17095	Protein of unknown function	6.98819e-05	1	NA	NA	0.424488	0.0422534	0.48998	0.00623479	0.413066	0.0366537	NA	NA	NA	NA
TCAL_00591	Protein of unknown function	7.25965e-05	1	NA	NA	NA	NA	NA	NA	0.596488	0.0160583	NA	NA	NA	NA
TCAL_03907	Similar to PLB1 Phospholipase B1, membrane-associated (Homo sapiens)	7.49857e-05	1	NA	NA	NA	NA	NA	NA	1.01582	0.0612616	NA	NA	NA	NA
TCAL_09919	Similar to xynB Endo-1,4-beta-xylanase B (Neocallimastix patriciarum)	7.69014e-05	1	NA	NA	NA	NA	NA	NA	NA	NA	1.58462	0.00346692	NA	NA
TCAL_10822	Protein of unknown function	9.5803e-05	1	NA	NA	NA	NA	NA	NA	NA	NA	NA	NA	NA	NA
TCAL_10877	Protein of unknown function	9.58119e-05	1	NA	NA	NA	NA	NA	NA	0.350263	0.00735249	NA	NA	NA	NA
TCAL_13793	Similar to Fbxl7 F-box/LRR-repeat protein 7 (Mus musculus)	9.75893e-05	1	NA	NA	NA	NA	NA	NA	0.698735	0.0543239	NA	NA	NA	NA
TCAL_04540	Similar to Cad99C Cadherin-99C (Drosophila melanogaster)	9.92474e-05	1	NA	NA	NA	NA	NA	NA	NA	NA	0.652716	0.055057	NA	NA
TCAL_15167	Similar to DUSP3 Dual specificity protein phosphatase 3 (Pongo abelii)	9.95981e-05	1	NA	NA	NA	NA	NA	NA	NA	NA	NA	NA	NA	NA
TCAL_01135	Similar to Orct Organic cation transporter protein (Drosophila melanogaster)	0.000105855	1	NA	NA	NA	NA	NA	NA	NA	NA	NA	NA	NA	NA
TCAL_14868	Protein of unknown function	0.000108142	1	NA	NA	NA	NA	NA	NA	0.403722	0.0287029	NA	NA	NA	NA
TCAL_03074	Similar to zc2hc1a Zinc finger C2HC domain-containing protein 1A (Danio rerio)	0.000117393	1	NA	NA	NA	NA	NA	NA	0.372325	0.0362431	NA	NA	NA	NA
TCAL_07525	Similar to PTGR1 Prostaglandin reductase 1 (Bos taurus)	0.000129122	1	NA	NA	NA	NA	NA	NA	0.393258	0.0140183	0.520195	0.000357621	NA	NA
TCAL_02478	Similar to SLC34A1 Sodium-dependent phosphate transport protein 2A (Oryctolagus cuniculus)	0.000133367	1	NA	NA	NA	NA	NA	NA	0.479779	0.0636705	NA	NA	NA	NA
TCAL_13171	Similar to 63 kDa sperm flagellar membrane protein (Strongylocentrotus purpuratus)	0.000138204	1	NA	NA	NA	NA	NA	NA	NA	NA	1.27932	0.00608549	NA	NA
TCAL_05431	Protein of unknown function	0.00015866	1	NA	NA	NA	NA	NA	NA	0.175545	0.0397321	NA	NA	NA	NA
TCAL_07023	Protein of unknown function	0.000160575	1	NA	NA	NA	NA	NA	NA	0.246081	0.080467	NA	NA	NA	NA
TCAL_05651	Similar to NFIB Nuclear factor 1 B-type (Homo sapiens)	0.000162621	1	NA	NA	NA	NA	NA	NA	0.906544	0.0508914	NA	NA	NA	NA
TCAL_02639	Similar to sgl UDP-glucose 6-dehydrogenase (Drosophila melanogaster)	0.000163881	1	NA	NA	NA	NA	NA	NA	0.288334	0.0165915	0.284632	0.0235909	NA	NA
TCAL_15816	Similar to SEMA-1A Semaphorin-1A (Schistocerca americana)	0.000163913	1	NA	NA	NA	NA	NA	NA	0.411199	0.0371373	NA	NA	NA	NA
TCAL_13801	chitin deacetylase 2 isoform A precursor	0.000164178	1	NA	NA	NA	NA	NA	NA	1.10036	0.0524868	NA	NA	NA	NA
TCAL_07011	Similar to hspb1 Heat shock protein beta-1 (Poeciliopsis lucida)	0.000192739	1	NA	NA	NA	NA	NA	NA	0.483008	0.0144921	NA	NA	NA	NA
TCAL_09353	Similar to Unc5c Netrin receptor UNC5C (Rattus norvegicus)	0.000194863	1	NA	NA	NA	NA	NA	NA	0.432459	0.0151803	NA	NA	NA	NA
TCAL_15405	Similar to msta Protein msta, isoform A (Drosophila melanogaster)	0.000213975	1	NA	NA	NA	NA	0.327539	0.0367251	NA	NA	NA	NA	-0.344593	0.0977579
TCAL_06688	U8-agatoxin-Ao1a-like isoform X1	0.000221411	1	NA	NA	NA	NA	NA	NA	NA	NA	NA	NA	NA	NA
TCAL_15249	Similar to zig-8 Zwei Ig domain protein zig-8 (Caenorhabditis elegans)	0.00023752	1	NA	NA	NA	NA	NA	NA	0.605902	0.076705	NA	NA	NA	NA
TCAL_01139	Similar to Klf11 Krueppel-like factor 11 (Mus musculus)	0.000242461	1	NA	NA	NA	NA	NA	NA	NA	NA	NA	NA	NA	NA
TCAL_03942	Similar to bre-4 Beta-1,4-N-acetylgalactosaminyltransferase bre-4 (Caenorhabditis briggsae)	0.00028567	1	NA	NA	NA	NA	0.263695	0.0702588	NA	NA	NA	NA	NA	NA
TCAL_07521	Similar to ct Homeobox protein cut (Drosophila melanogaster)	0.000316777	1	NA	NA	NA	NA	NA	NA	NA	NA	NA	NA	NA	NA
TCAL_11972	Protein of unknown function	0.000331955	1	NA	NA	NA	NA	NA	NA	NA	NA	0.343823	0.0851676	NA	NA
TCAL_16606	Protein of unknown function	0.000360373	1	NA	NA	NA	NA	NA	NA	NA	NA	0.404003	0.0706053	NA	NA
TCAL_09443	Protein of unknown function	0.000360407	1	NA	NA	NA	NA	NA	NA	0.970352	0.0608625	NA	NA	NA	NA
TCAL_02366	Similar to Slc6a13 Sodium- and chloride-dependent GABA transporter 2 (Rattus norvegicus)	0.000372412	1	NA	NA	NA	NA	NA	NA	0.178745	0.0909268	0.191925	0.0681029	NA	NA
TCAL_06236	Similar to TPX2 Targeting protein for Xklp2 homolog (Patiria pectinifera)	0.000381201	1	NA	NA	NA	NA	NA	NA	NA	NA	NA	NA	NA	NA
TCAL_11577	Similar to Phm Peptidylglycine alpha-hydroxylating monooxygenase (Drosophila melanogaster)	0.000385013	1	NA	NA	NA	NA	NA	NA	NA	NA	2.31053	0.0504889	NA	NA
TCAL_07003	Similar to Hpdl 4-hydroxyphenylpyruvate dioxygenase-like protein (Rattus norvegicus)	0.00040995	1	NA	NA	NA	NA	NA	NA	0.311026	0.0979904	NA	NA	NA	NA
TCAL_01967	Protein of unknown function	0.000437865	1	NA	NA	NA	NA	0.676098	0.0859527	NA	NA	NA	NA	NA	NA
TCAL_12990	Similar to SLC18B1 MFS-type transporter SLC18B1 (Homo sapiens)	0.00050373	1	NA	NA	NA	NA	NA	NA	NA	NA	NA	NA	NA	NA
TCAL_12488	Similar to ABCC1 Multidrug resistance-associated protein 1 (Homo sapiens)	0.000546641	1	NA	NA	NA	NA	NA	NA	NA	NA	NA	NA	NA	NA
TCAL_07547	Similar to CMD1 Calmodulin (Blastocladiella emersonii)	0.00056562	1	NA	NA	-0.428372	0.0864763	NA	NA	NA	NA	NA	NA	NA	NA
TCAL_08613	Similar to FBP1 Fructose-1,6-bisphosphatase 1 (Sus scrofa)	0.000574489	1	NA	NA	NA	NA	0.252091	0.0611266	0.317317	0.00795603	NA	NA	NA	NA
TCAL_01955	Protein of unknown function	0.000581119	1	NA	NA	NA	NA	NA	NA	NA	NA	1.1475	0.0110573	NA	NA
TCAL_09117	apolipo L2-like	0.000582169	1	NA	NA	NA	NA	NA	NA	NA	NA	NA	NA	NA	NA
TCAL_01441	Similar to Cyt-b5 Cytochrome b5 (Drosophila melanogaster)	0.000638147	1	NA	NA	NA	NA	NA	NA	NA	NA	NA	NA	NA	NA
TCAL_09525	Similar to DDB_G0284059 SET and MYND domain-containing protein DDB_G0284059 (Dictyostelium discoideum)	0.000737683	1	NA	NA	NA	NA	0.546374	0.0478681	0.504333	0.0909268	NA	NA	NA	NA
TCAL_01621	Protein of unknown function	0.000755544	1	NA	NA	NA	NA	NA	NA	2.36868	0.0382733	2.21413	0.0726643	NA	NA
TCAL_14294	Similar to sto-2 Stomatin-2 (Caenorhabditis elegans)	0.000757953	1	NA	NA	NA	NA	NA	NA	0.388407	0.0317333	NA	NA	NA	NA
TCAL_00691	Similar to Pik3cb Phosphatidylinositol 4,5-bisphosphate 3-kinase catalytic subunit beta isoform (Mus musculus)	0.000769869	1	NA	NA	NA	NA	NA	NA	0.41865	0.00683326	NA	NA	NA	NA
TCAL_00970	Similar to Pax6 Paired box protein Pax-6 (Rattus norvegicus)	0.000861796	1	NA	NA	NA	NA	NA	NA	NA	NA	0.569081	0.00797307	NA	NA
TCAL_02491	Protein of unknown function	0.000904813	1	NA	NA	NA	NA	NA	NA	NA	NA	NA	NA	NA	NA
TCAL_00029	Similar to TARBP1 Probable methyltransferase TARBP1 (Homo sapiens)	0.000994268	1	NA	NA	NA	NA	NA	NA	NA	NA	0.361408	0.0802477	NA	NA
TCAL_11930	Protein of unknown function	0.00108287	1	NA	NA	NA	NA	NA	NA	0.4384	0.00772268	NA	NA	NA	NA
TCAL_01314	Similar to Phospholipase A2 isozymes PA3A/PA3B/PA5 (Heloderma suspectum)	0.00113477	1	NA	NA	NA	NA	NA	NA	NA	NA	NA	NA	NA	NA
TCAL_14010	Similar to Antp Homeotic protein antennapedia (Drosophila melanogaster)	0.00120149	1	NA	NA	NA	NA	0.413085	0.0861956	NA	NA	NA	NA	NA	NA
TCAL_10213	Protein of unknown function	0.00122488	1	NA	NA	NA	NA	NA	NA	NA	NA	NA	NA	NA	NA
TCAL_01099	Similar to bowl Protein bowel (Drosophila melanogaster)	0.00130002	1	NA	NA	NA	NA	NA	NA	NA	NA	NA	NA	NA	NA
TCAL_16207	Similar to Zfp36l3 mRNA decay activator protein ZFP36L3 (Mus musculus)	0.00136316	1	NA	NA	NA	NA	NA	NA	NA	NA	NA	NA	NA	NA
TCAL_09622	Similar to Csad Cysteine sulfinic acid decarboxylase (Rattus norvegicus)	0.00140886	1	NA	NA	NA	NA	NA	NA	NA	NA	NA	NA	NA	NA
TCAL_14367	Similar to Prrc2c Protein PRRC2C (Mus musculus)	0.0014584	1	NA	NA	NA	NA	NA	NA	NA	NA	0.185592	0.0896197	NA	NA
TCAL_01576	Similar to Plscr2 Phospholipid scramblase 2 (Mus musculus)	0.00226308	1	NA	NA	NA	NA	NA	NA	0.233274	0.0749839	0.316736	0.00589428	NA	NA
TCAL_00116	Similar to ldhA D-lactate dehydrogenase (Escherichia coli (strain K12))	0.00270748	1	NA	NA	NA	NA	NA	NA	NA	NA	NA	NA	NA	NA
TCAL_03309	Similar to Flo1 Flotillin-1 (Drosophila melanogaster)	0.00283672	1	NA	NA	NA	NA	NA	NA	NA	NA	NA	NA	NA	NA
TCAL_07251	Similar to Fas1 Fasciclin-1 (Drosophila melanogaster)	0.00430536	1	NA	NA	NA	NA	NA	NA	NA	NA	NA	NA	NA	NA
TCAL_02996	Similar to ASAH2 Neutral ceramidase (Homo sapiens)	0.00545778	1	NA	NA	NA	NA	NA	NA	1.38518	0.0367245	NA	NA	NA	NA
TCAL_05760	Similar to USP2 Ubiquitin carboxyl-terminal hydrolase 2 (Gallus gallus)	0.00567237	1	NA	NA	NA	NA	NA	NA	NA	NA	NA	NA	NA	NA
TCAL_14633	Similar to FR FMRFamide receptor (Drosophila melanogaster)	0.0057004	1	NA	NA	NA	NA	NA	NA	1.02215	0.0436546	NA	NA	NA	NA
TCAL_11808	Similar to Skeletor Protein Skeletor, isoforms B/C (Drosophila melanogaster)	0.00711206	1	NA	NA	NA	NA	3.49071	0.0227143	3.45565	0.0252407	NA	NA	NA	NA
TCAL_13698	chitin deacetylase 1-like	0.0100658	1	NA	NA	NA	NA	NA	NA	2.52852	0.0575153	NA	NA	NA	NA
TCAL_00043	nuclear transcription factor Y subunit beta-like	0.0260479	1	NA	NA	NA	NA	3.22094	0.0946002	NA	NA	NA	NA	-4.00594	0.0839349
TCAL_04052	proline-rich extensin EPR1	0.0274504	1	NA	NA	NA	NA	3.25438	0.0543642	NA	NA	NA	NA	NA	NA
TCAL_01551	cuticle -like	1.4461e-52	2	0.778393	1.92228e-13	1.15169	8.36443e-32	1.38671	1.9048e-47	0.684054	6.79482e-11	-0.702655	1.42534e-12	-0.608316	2.39962e-08
TCAL_16031	Protein of unknown function	7.1994e-48	2	NA	NA	0.425324	0.000267545	0.514718	1.15957e-06	-0.734056	1.94172e-11	-1.24877	1.0981e-35	-0.313347	0.0557381
TCAL_05776	Similar to DDO D-aspartate oxidase (Bos taurus)	3.74513e-34	2	0.863349	2.97589e-13	0.965689	1.27995e-17	1.29399	2.48854e-33	NA	NA	-1.53563	6.26204e-45	-0.430646	0.00332621
TCAL_04965	Similar to Siah1 E3 ubiquitin-protein ligase SIAH1 (Rattus norvegicus)	8.28235e-31	2	0.570955	6.36087e-05	0.73207	6.94305e-09	0.754947	1.01281e-09	-0.379343	0.0167334	-1.13429	5.81222e-22	NA	NA
TCAL_07926	Similar to Tmem9 Transmembrane protein 9 (Mus musculus)	2.94223e-30	2	0.944936	6.82669e-08	1.13205	3.88552e-12	1.53121	6.25099e-23	-0.665841	0.000309509	-2.19705	2.87904e-47	-0.586277	0.0129756
TCAL_06511	Similar to pyx Transient receptor potential channel pyrexia (Drosophila melanogaster)	3.25258e-29	2	0.919241	5.33828e-10	1.04636	8.83778e-14	1.30739	2.57747e-22	NA	NA	-1.5041	2.73081e-29	NA	NA
TCAL_08275	Protein of unknown function	1.00083e-26	2	0.403988	0.0311413	0.474352	0.00169781	0.413681	0.00735415	-0.657719	3.20456e-06	-1.0714	2.83748e-17	NA	NA
TCAL_02126	Similar to Gbs-76A Glycogen-binding subunit 76A (Drosophila melanogaster)	4.97784e-25	2	0.51481	0.000440415	0.828435	6.31181e-12	1.18196	3.92074e-25	0.488955	0.000305813	-0.693002	1.90601e-08	-0.667147	8.65914e-07
TCAL_06624	Protein of unknown function	2.09852e-24	2	1.0651	1.03516e-11	1.3029	1.58804e-18	1.55396	7.90731e-27	0.815007	3.12523e-07	-0.738951	8.07245e-06	-0.488855	0.0503985
TCAL_03439	Similar to Hsp67Bb Heat shock protein 67B2 (Drosophila melanogaster)	6.06467e-24	2	0.754976	2.35463e-06	0.947995	1.04478e-10	1.42028	5.09246e-25	NA	NA	-1.31589	2.1021e-21	-0.665307	0.00020925
TCAL_10671	Similar to Serine protease inhibitor dipetalogastin (Fragment) (Dipetalogaster maximus)	4.28844e-23	2	0.796007	3.76474e-10	0.748269	2.34714e-09	1.05207	2.36413e-19	NA	NA	-1.31049	4.78226e-30	NA	NA
TCAL_05534	Similar to arrd-17 Arrestin domain-containing protein 17 (Caenorhabditis elegans)	6.54537e-23	2	0.437212	0.0252345	0.652869	4.56279e-06	0.674814	8.62725e-07	NA	NA	-0.809974	1.56056e-09	NA	NA
TCAL_09693	Similar to SPCC1494.01 UPF0676 protein C1494.01 (Schizosaccharomyces pombe (strain 972 / ATCC 24843))	1.88436e-22	2	0.56805	4.16449e-06	0.665363	4.49289e-09	0.807323	4.29689e-14	NA	NA	-0.762786	1.81364e-12	NA	NA
TCAL_10091	Similar to Mecp2 Methyl-CpG-binding protein 2 (Rattus norvegicus)	2.2467e-22	2	NA	NA	0.247331	0.00161368	0.182309	0.0343397	-0.224243	0.00503552	-0.406552	8.76343e-10	NA	NA
TCAL_05387	Similar to LSC30 Ferritin-1, chloroplastic (Brassica napus)	6.18097e-22	2	0.506108	3.63215e-05	0.64443	3.21874e-09	0.934115	1.45056e-20	NA	NA	-0.739061	9.2226e-13	-0.428007	0.00185311
TCAL_00735	Similar to ZK550.6 Probable phytanoyl-CoA dioxygenase (Caenorhabditis elegans)	2.49935e-18	2	NA	NA	0.29957	4.51986e-05	0.403815	6.96362e-10	NA	NA	-0.354728	1.35583e-07	-0.222726	0.0214845
TCAL_08840	actin-related 2 precursor	4.02366e-18	2	0.62658	0.0167209	0.718165	0.00111145	0.951257	1.00728e-06	-0.582976	0.011889	-1.53423	7.98712e-18	NA	NA
TCAL_13434	Similar to RIC8A Synembryn-A (Gallus gallus)	5.00023e-18	2	0.725127	7.77067e-09	0.744115	8.67879e-10	0.968159	2.49747e-17	NA	NA	-0.761005	1.44959e-10	NA	NA
TCAL_14662	Protein of unknown function	6.91057e-18	2	1.17432	4.66461e-06	1.17831	2.07433e-06	1.64079	3.19044e-13	NA	NA	-2.09003	6.41266e-21	NA	NA
TCAL_01380	Similar to Eef2k Eukaryotic elongation factor 2 kinase (Mus musculus)	8.04118e-16	2	0.427785	0.00285474	0.521971	2.20488e-05	0.705098	2.264e-10	NA	NA	-0.725748	6.38609e-11	NA	NA
TCAL_04918	Similar to hsp-16.48 Heat shock protein Hsp-16.48/Hsp-16.49 (Caenorhabditis elegans)	3.54369e-15	2	0.367915	0.0644793	0.538133	0.000110232	0.589415	5.99456e-06	NA	NA	-0.625781	1.39564e-06	NA	NA
TCAL_09319	pirin-like	5.63637e-15	2	0.482886	3.37474e-05	0.512155	2.81382e-06	0.640421	2.77759e-10	NA	NA	-0.565581	6.02599e-08	NA	NA
TCAL_06581	Similar to tpsp Bifunctional trehalose-6-phosphate synthase/phosphatase (Thermoproteus tenax (strain ATCC 35583 / DSM 2078 / JCM 9277 / NBRC 100435 / Kra 1))	1.33619e-14	2	0.60766	2.92548e-09	0.55908	3.69235e-08	0.894579	5.69232e-22	NA	NA	-0.745464	4.71116e-15	-0.286918	0.090395
TCAL_01788	Similar to tp53 Cellular tumor antigen p53 (Xiphophorus maculatus)	3.47753e-14	2	0.547127	0.0311413	0.64802	0.00143096	0.788532	1.31118e-05	NA	NA	-1.06704	7.01401e-10	NA	NA
TCAL_13243	Similar to Cyp6a13 Probable cytochrome P450 6a13 (Drosophila melanogaster)	9.88935e-14	2	0.451649	9.18943e-05	0.505757	1.77343e-06	0.590799	2.66284e-09	NA	NA	-0.399521	0.0003527	NA	NA
TCAL_12104	Similar to Uncharacterized protein C1orf50 homolog (Xenopus laevis)	4.42088e-13	2	0.265603	0.0252345	0.291869	0.00337833	0.441228	1.07665e-07	NA	NA	-0.488096	2.29907e-09	NA	NA
TCAL_05424	coiled-coil domain-containing 74A-like isoform X1	7.65696e-13	2	NA	NA	1.10758	8.06636e-06	1.07268	1.08007e-05	NA	NA	-0.648389	0.0244501	NA	NA
TCAL_05755	Protein of unknown function	9.36113e-13	2	0.993735	0.0642948	1.19295	0.00315703	1.25082	0.000897302	NA	NA	-1.10455	0.00531241	NA	NA
TCAL_10349	Protein of unknown function	2.23365e-12	2	NA	NA	NA	NA	0.516236	0.000518395	NA	NA	-0.737617	7.82757e-08	-0.514429	0.00398314
TCAL_16400	Similar to TSPAN3 Tetraspanin-3 (Pongo abelii)	2.45251e-12	2	0.388878	0.0153554	0.551244	8.06636e-06	0.668158	5.33405e-09	NA	NA	-0.433897	0.000972995	NA	NA
TCAL_08949	Similar to Sb Serine proteinase stubble (Drosophila melanogaster)	7.73959e-12	2	0.352783	0.00224711	0.342308	0.00171398	0.494205	1.33376e-07	NA	NA	-0.551686	1.78312e-09	NA	NA
TCAL_13893	Similar to fabG 3-oxoacyl-[acyl-carrier-protein] reductase FabG (Staphylococcus aureus (strain MW2))	9.92143e-12	2	0.534647	0.000728124	0.598397	3.24436e-05	0.902481	1.31562e-12	NA	NA	-0.63212	4.81006e-06	NA	NA
TCAL_06831	Similar to CG14299 Ectopic P granules protein 5 homolog (Drosophila melanogaster)	1.73569e-11	2	0.354773	0.000923726	0.267502	0.0230436	0.289538	0.00624368	NA	NA	-0.347575	0.000555478	NA	NA
TCAL_10081	Similar to sip-1 Stress-induced protein 1 (Caenorhabditis elegans)	2.63381e-11	2	1.14075	0.00885732	1.22512	0.00137185	2.47334	9.79833e-16	0.971019	0.0170748	-1.50232	9.45741e-06	-1.33259	0.00114308
TCAL_08981	Similar to Soma ferritin (Lymnaea stagnalis)	3.12346e-11	2	NA	NA	0.335775	0.00615983	0.609515	4.07113e-10	NA	NA	-0.612974	3.57127e-10	-0.385227	0.00332621
TCAL_10651	Similar to litaf Lipopolysaccharide-induced tumor necrosis factor-alpha factor homolog (Xenopus tropicalis)	1.22329e-10	2	NA	NA	0.276817	0.0733718	0.42055	0.000300236	NA	NA	-0.61615	4.72439e-09	NA	NA
TCAL_08462	Similar to GluClalpha Glutamate-gated chloride channel (Drosophila melanogaster)	2.85301e-10	2	0.229889	0.0644212	0.317143	0.000440848	0.407305	4.68387e-07	NA	NA	-0.244412	0.0151388	NA	NA
TCAL_01975	Similar to cah-5 Putative carbonic anhydrase 5 (Caenorhabditis elegans)	8.16638e-10	2	0.379244	0.00931473	0.421095	0.000825819	0.634978	3.89599e-09	NA	NA	-0.488255	2.73507e-05	NA	NA
TCAL_10336	Similar to Venom serine protease Bi-VSP (Bombus ignitus)	9.52862e-10	2	NA	NA	0.311277	0.00253906	0.425781	1.67154e-06	NA	NA	-0.302844	0.00298308	NA	NA
TCAL_06259	Similar to Rem1 GTP-binding protein REM 1 (Mus musculus)	1.0356e-09	2	NA	NA	0.941864	0.000144684	0.90361	0.000209771	NA	NA	-0.606786	0.0377112	NA	NA
TCAL_00464	Protein of unknown function	1.08697e-09	2	0.297183	0.0730573	0.420547	0.000381157	0.541435	3.26935e-07	0.31095	0.0167334	NA	NA	NA	NA
TCAL_12679	transmembrane 246-like	1.09546e-09	2	NA	NA	0.367443	0.0177364	0.374874	0.00907838	NA	NA	-0.344346	0.0269974	NA	NA
TCAL_04458	Similar to AdipoR Adiponectin receptor protein (Drosophila melanogaster)	1.44054e-09	2	0.28476	0.00983713	0.290669	0.00314004	0.399691	1.75679e-06	0.23072	0.02912	NA	NA	NA	NA
TCAL_09596	Protein of unknown function	1.60943e-09	2	NA	NA	0.609094	0.00286521	0.649464	0.000654123	NA	NA	-0.744851	5.65367e-05	NA	NA
TCAL_01339	Similar to KAT8 Histone acetyltransferase KAT8 (Homo sapiens)	1.89632e-09	2	NA	NA	NA	NA	0.452182	0.000816873	NA	NA	-0.469583	0.000565088	NA	NA
TCAL_11866	Similar to Hsp23 Heat shock protein 23 (Drosophila melanogaster)	3.05457e-09	2	NA	NA	0.951615	0.0118987	1.81221	2.42762e-10	NA	NA	-1.45691	8.8257e-07	-1.05589	0.00617876
TCAL_12922	Similar to Tat Tyrosine aminotransferase (Mus musculus)	4.35615e-09	2	NA	NA	NA	NA	0.882172	0.000326856	NA	NA	-1.28411	8.78868e-09	NA	NA
TCAL_03421	Similar to CYP15A1 Methyl farnesoate epoxidase (Diploptera punctata)	6.08595e-09	2	0.463017	0.0141361	0.569508	0.000210572	0.600879	4.07694e-05	NA	NA	-0.439667	0.00990209	NA	NA
TCAL_04051	potassium channel subfamily K member 1-like	6.68312e-09	2	NA	NA	0.457441	0.0306149	0.576394	0.00102201	NA	NA	-0.696603	3.35595e-05	NA	NA
TCAL_13197	Protein of unknown function	7.94687e-09	2	0.441515	0.0668041	0.438561	0.0370318	0.606869	0.00027365	NA	NA	-0.738499	3.99065e-06	NA	NA
TCAL_16651	Protein of unknown function	8.34867e-09	2	NA	NA	0.373909	0.00596195	0.374327	0.00347838	NA	NA	NA	NA	NA	NA
TCAL_10291	solute carrier family 35 member G1	8.38882e-09	2	NA	NA	NA	NA	NA	NA	NA	NA	-1.06869	0.0113921	NA	NA
TCAL_04259	Protein of unknown function	1.04356e-08	2	NA	NA	0.664434	0.0224326	0.91126	8.93829e-05	NA	NA	-0.852284	0.000393949	-0.594174	0.0998017
TCAL_06427	Similar to trpa-1 Transient receptor potential cation channel subfamily A member 1 homolog (Caenorhabditis elegans)	1.27835e-08	2	NA	NA	NA	NA	NA	NA	NA	NA	-0.284903	0.00500609	NA	NA
TCAL_12170	Similar to tsp-21 Tetraspanin-21 (Caenorhabditis elegans)	1.6647e-08	2	NA	NA	0.336701	0.0210005	0.400298	0.00139324	NA	NA	NA	NA	NA	NA
TCAL_05754	Protein of unknown function	2.80732e-08	2	NA	NA	0.487807	0.0943146	0.931425	3.0027e-06	NA	NA	-1.18947	4.06995e-10	NA	NA
TCAL_04932	Similar to MCRS1 Microspherule protein 1 (Homo sapiens)	3.00835e-08	2	NA	NA	NA	NA	0.187146	0.0759863	NA	NA	-0.254964	0.006789	NA	NA
TCAL_16990	phosphatase 1H-like	4.40625e-08	2	NA	NA	0.233239	0.092438	NA	NA	NA	NA	-0.241037	0.0659333	NA	NA
TCAL_09007	Protein of unknown function	6.48973e-08	2	NA	NA	NA	NA	0.390479	0.00663846	NA	NA	-0.565015	8.6443e-06	NA	NA
TCAL_09547	Similar to VDR Vitamin D3 receptor (Gallus gallus)	6.57938e-08	2	NA	NA	NA	NA	0.524576	0.0112827	NA	NA	-0.780176	1.46558e-05	NA	NA
TCAL_06985	Similar to Shpk Sedoheptulokinase (Mus musculus)	6.77647e-08	2	NA	NA	0.35634	0.0494827	NA	NA	NA	NA	-0.427058	0.00840568	NA	NA
TCAL_02201	Similar to Elp2 Probable elongator complex protein 2 (Drosophila melanogaster)	7.42744e-08	2	NA	NA	0.269208	0.00865191	NA	NA	NA	NA	NA	NA	NA	NA
TCAL_16242	Protein of unknown function	8.31232e-08	2	NA	NA	0.507634	0.00171398	0.536159	0.000390577	NA	NA	NA	NA	NA	NA
TCAL_09704	Similar to ANO10 Anoctamin-10 (Homo sapiens)	8.55585e-08	2	NA	NA	0.483711	0.0155005	NA	NA	NA	NA	-0.387489	0.0869522	NA	NA
TCAL_02551	Similar to Abca7 ATP-binding cassette sub-family A member 7 (Rattus norvegicus)	8.95174e-08	2	NA	NA	NA	NA	0.312601	0.0137609	NA	NA	-0.314159	0.0178692	NA	NA
TCAL_17166	Protein of unknown function	1.01641e-07	2	NA	NA	0.266707	0.0751216	0.417348	0.000176585	NA	NA	-0.454221	3.2282e-05	NA	NA
TCAL_10492	Protein of unknown function	1.10979e-07	2	0.320891	0.0398933	NA	NA	0.544458	3.29206e-07	NA	NA	-0.661601	1.20346e-10	NA	NA
TCAL_04287	Similar to LamC Lamin-C (Drosophila melanogaster)	1.4283e-07	2	NA	NA	0.285185	0.055297	0.42682	0.000191442	NA	NA	-0.447026	8.95115e-05	NA	NA
TCAL_01456	Protein of unknown function	1.65958e-07	2	NA	NA	0.472472	0.00615983	0.612628	3.29968e-05	NA	NA	NA	NA	NA	NA
TCAL_05769	Similar to Mgst1 Microsomal glutathione S-transferase 1 (Mus musculus)	1.75541e-07	2	NA	NA	0.45776	0.00739381	0.669096	2.17266e-06	NA	NA	-0.343491	0.0763793	NA	NA
TCAL_12378	Protein of unknown function	1.75988e-07	2	NA	NA	0.537989	0.0487293	0.593484	0.0117863	NA	NA	NA	NA	NA	NA
TCAL_03782	Similar to MCC Colorectal mutant cancer protein (Homo sapiens)	2.02766e-07	2	NA	NA	NA	NA	0.479433	0.00974038	NA	NA	-0.853925	5.11881e-08	NA	NA
TCAL_09848	Similar to NAV2 Neuron navigator 2 (Homo sapiens)	2.07957e-07	2	NA	NA	NA	NA	0.688954	7.37118e-05	NA	NA	-0.558499	0.00345343	-0.639377	0.00267025
TCAL_05143	Protein of unknown function	2.3754e-07	2	0.66145	0.0204755	0.595507	0.0302168	0.988426	1.53258e-06	NA	NA	-0.890327	2.73507e-05	NA	NA
TCAL_00667	Similar to shark Tyrosine-protein kinase shark (Drosophila melanogaster)	2.60851e-07	2	NA	NA	0.417414	0.0543194	0.557307	0.00119129	NA	NA	-0.530606	0.00311009	NA	NA
TCAL_14009	Similar to FR FMRFamide receptor (Drosophila melanogaster)	2.64886e-07	2	0.47805	0.00542198	0.46091	0.00402348	0.554806	9.20955e-05	NA	NA	-0.363099	0.038302	NA	NA
TCAL_08398	Similar to UGT8 2-hydroxyacylsphingosine 1-beta-galactosyltransferase (Homo sapiens)	2.65696e-07	2	NA	NA	0.369477	0.0814832	0.665976	5.65494e-06	NA	NA	-0.617261	4.50852e-05	-0.405771	0.0839349
TCAL_08563	Similar to Cyp301a1 Probable cytochrome P450 301a1, mitochondrial (Drosophila melanogaster)	2.67373e-07	2	NA	NA	0.351503	0.00271958	0.41939	6.93898e-05	NA	NA	NA	NA	NA	NA
TCAL_15840	Similar to RGP1 RAB6A-GEF complex partner protein 2 (Homo sapiens)	3.23024e-07	2	NA	NA	NA	NA	0.401752	0.0347824	NA	NA	-0.584794	0.000527284	NA	NA
TCAL_14218	Protein of unknown function	3.34281e-07	2	NA	NA	NA	NA	NA	NA	-1.07704	0.0370489	-1.83496	1.02969e-05	NA	NA
TCAL_05941	Similar to DLO1 Protein DMR6-LIKE OXYGENASE 1 (Arabidopsis thaliana)	3.73608e-07	2	0.624689	0.00455425	0.686265	0.00040446	0.780885	1.4339e-05	0.46417	0.0390606	NA	NA	NA	NA
TCAL_09655	Similar to XKR4 XK-related protein 4 (Homo sapiens)	3.82737e-07	2	NA	NA	NA	NA	0.35021	0.0357028	NA	NA	-0.530777	0.00020159	NA	NA
TCAL_08930	Similar to MICU3 Calcium uptake protein 3, mitochondrial (Homo sapiens)	4.02068e-07	2	NA	NA	NA	NA	NA	NA	NA	NA	-0.248534	0.0551175	NA	NA
TCAL_11027	Similar to xyl1 Probable NAD(P)H-dependent D-xylose reductase xyl1 (Arthroderma otae (strain ATCC MYA-4605 / CBS 113480))	4.35129e-07	2	NA	NA	NA	NA	0.418361	0.000225852	NA	NA	-0.435951	0.00012534	NA	NA
TCAL_06720	Similar to SERTAD4 SERTA domain-containing protein 4 (Homo sapiens)	4.50057e-07	2	NA	NA	0.490907	0.0308509	0.494051	0.0186769	NA	NA	-0.630365	0.00121175	NA	NA
TCAL_01903	Protein of unknown function	4.80898e-07	2	0.352403	0.061969	0.394428	0.00956016	0.576218	4.91393e-06	NA	NA	-0.386279	0.0107124	NA	NA
TCAL_16166	Similar to mpv17 Protein Mpv17 (Xenopus laevis)	5.16087e-07	2	0.543088	0.00123272	0.545162	0.000517906	0.483407	0.00249633	NA	NA	NA	NA	NA	NA
TCAL_00817	Similar to ZNF782 Zinc finger protein 782 (Homo sapiens)	5.63789e-07	2	NA	NA	NA	NA	0.499164	0.0118452	NA	NA	-0.623263	0.000889496	-0.538133	0.0280627
TCAL_14918	Similar to Kdm8 Lysine-specific demethylase 8 (Rattus norvegicus)	6.88201e-07	2	NA	NA	NA	NA	NA	NA	NA	NA	-1.04093	0.000791758	NA	NA
TCAL_17056	Protein of unknown function	1.04185e-06	2	NA	NA	1.29751	0.00659498	1.25013	0.00702403	NA	NA	-0.901194	0.0990284	NA	NA
TCAL_11079	Similar to v1g172254 L-2-hydroxyglutarate dehydrogenase, mitochondrial (Nematostella vectensis)	1.04996e-06	2	NA	NA	NA	NA	0.386773	0.0100361	NA	NA	-0.578224	9.50405e-06	NA	NA
TCAL_03643	Similar to Pepck Phosphoenolpyruvate carboxykinase [GTP] (Drosophila melanogaster)	1.09161e-06	2	NA	NA	NA	NA	0.654814	3.0821e-07	NA	NA	-0.684626	6.68741e-08	-0.390403	0.0503985
TCAL_01330	Protein of unknown function	1.48776e-06	2	NA	NA	0.339569	0.0135916	0.365219	0.00347982	NA	NA	NA	NA	NA	NA
TCAL_06280	Similar to Fut2 Galactoside 2-alpha-L-fucosyltransferase 2 (Mus musculus)	1.51135e-06	2	NA	NA	0.445833	0.0183199	0.429188	0.0168861	0.365212	0.0706796	NA	NA	NA	NA
TCAL_11889	Protein of unknown function	1.54001e-06	2	NA	NA	0.326254	0.0402885	0.367053	0.00849177	NA	NA	-0.382298	0.00664581	NA	NA
TCAL_07237	Similar to MTX2 Metaxin-2 (Sus scrofa)	1.86491e-06	2	NA	NA	0.277989	0.0294818	0.279391	0.0173499	NA	NA	NA	NA	NA	NA
TCAL_11430	Similar to Cxcr2 C-X-C chemokine receptor type 2 (Mus musculus)	2.14815e-06	2	NA	NA	0.259379	0.0879412	0.443795	3.47477e-05	NA	NA	-0.260696	0.0634725	NA	NA
TCAL_07804	Protein of unknown function	2.17028e-06	2	NA	NA	NA	NA	NA	NA	NA	NA	-0.350729	0.00252957	NA	NA
TCAL_01882	Similar to amt-3 Putative ammonium transporter 3 (Caenorhabditis elegans)	3.28197e-06	2	NA	NA	0.359893	0.0717349	0.470865	0.00280269	NA	NA	NA	NA	NA	NA
TCAL_14951	oxidoreductase -like	3.46245e-06	2	0.891443	0.0704988	NA	NA	1.33808	3.29968e-05	NA	NA	-1.27426	0.000107078	NA	NA
TCAL_03305	Similar to CG6966 Protein fem-1 homolog CG6966 (Drosophila melanogaster)	3.9393e-06	2	NA	NA	0.297093	0.0767713	0.413466	0.00150849	NA	NA	-0.389821	0.00452394	NA	NA
TCAL_08151	Similar to DDHD1 Phospholipase DDHD1 (Bos taurus)	3.9874e-06	2	NA	NA	NA	NA	0.815385	0.00595458	NA	NA	-0.648478	0.0556095	-0.816375	0.0317822
TCAL_17210	GSK-3-binding -like	4.04461e-06	2	NA	NA	NA	NA	NA	NA	-0.599258	0.0604057	-0.92578	0.000426783	NA	NA
TCAL_10587	Similar to rab13 Ras-related protein Rab-13 (Danio rerio)	4.13141e-06	2	NA	NA	NA	NA	0.422438	0.00605667	NA	NA	NA	NA	NA	NA
TCAL_00827	Similar to Cdk5rap2 CDK5 regulatory subunit-associated protein 2 (Mus musculus)	5.46564e-06	2	NA	NA	0.264291	0.0767713	0.378287	0.000953579	NA	NA	-0.308428	0.017512	-0.303398	0.0676109
TCAL_07833	Similar to Trmt12 tRNA wybutosine-synthesizing protein 2 homolog (Rattus norvegicus)	5.82675e-06	2	NA	NA	NA	NA	NA	NA	NA	NA	-0.77044	0.0119594	NA	NA
TCAL_00276	Similar to obst-E Protein obstructor-E (Drosophila melanogaster)	6.66625e-06	2	NA	NA	1.04881	0.000808395	1.00301	0.00114211	0.812258	0.0160583	NA	NA	NA	NA
TCAL_02032	Similar to ddr-1 Discoidin domain-containing receptor A (Caenorhabditis elegans)	8.05301e-06	2	NA	NA	1.10579	0.057703	1.23708	0.0123644	NA	NA	NA	NA	NA	NA
TCAL_06482	Similar to ywtG Putative metabolite transport protein YwtG (Bacillus subtilis (strain 168))	8.43602e-06	2	NA	NA	0.6678	0.00881226	0.625645	0.0121913	NA	NA	-0.552458	0.0481571	NA	NA
TCAL_02138	Similar to salm Homeotic protein spalt-major (Drosophila melanogaster)	9.05569e-06	2	NA	NA	NA	NA	NA	NA	-0.511056	0.0317333	-0.791214	4.27959e-05	NA	NA
TCAL_06037	Protein of unknown function	9.13995e-06	2	NA	NA	NA	NA	0.202586	0.0412433	NA	NA	-0.203197	0.0536245	NA	NA
TCAL_02675	Similar to ppm1h Protein phosphatase 1H (Danio rerio)	9.24683e-06	2	NA	NA	0.566102	0.0587233	0.556814	0.0413142	NA	NA	-0.51249	0.0912745	NA	NA
TCAL_15340	Similar to NTM Neurotrimin (Bos taurus)	9.71131e-06	2	NA	NA	NA	NA	0.655955	0.00342456	NA	NA	-0.499943	0.056951	-0.661114	0.0198863
TCAL_02690	Similar to pcgf3 Polycomb group RING finger protein 3 (Xenopus tropicalis)	1.0512e-05	2	0.519653	0.0655061	0.595787	0.00703333	NA	NA	NA	NA	NA	NA	NA	NA
TCAL_04250	Similar to Xkr4 XK-related protein 4 (Mus musculus)	1.10601e-05	2	NA	NA	NA	NA	0.504411	2.64224e-06	NA	NA	-0.284928	0.0387318	NA	NA
TCAL_03381	Protein of unknown function	1.16379e-05	2	NA	NA	NA	NA	0.552696	0.0282263	NA	NA	-0.650199	0.00797307	NA	NA
TCAL_16487	tRNA wybutosine-synthesizing 5-like	1.21252e-05	2	NA	NA	NA	NA	NA	NA	NA	NA	-0.387792	0.0834575	NA	NA
TCAL_00125	Similar to foxo1b Forkhead box protein O1-B (Danio rerio)	1.30532e-05	2	NA	NA	0.228185	0.0929965	0.246597	0.0347231	NA	NA	-0.288201	0.0107124	NA	NA
TCAL_02707	Similar to Slc27a1 Long-chain fatty acid transport protein 1 (Mus musculus)	1.3743e-05	2	0.320477	0.0439393	0.329342	0.0153691	0.375501	0.001815	0.286941	0.0382733	NA	NA	NA	NA
TCAL_06292	Similar to NDRG3 Protein NDRG3 (Pongo abelii)	1.45534e-05	2	NA	NA	0.245664	0.0801239	0.39866	0.000100964	NA	NA	-0.265268	0.0373923	NA	NA
TCAL_15444	Similar to ivns1abp Influenza virus NS1A-binding protein homolog (Xenopus laevis)	1.48162e-05	2	NA	NA	0.903904	0.0708012	1.07943	0.00842713	NA	NA	NA	NA	NA	NA
TCAL_04547	Similar to ABCA3 ATP-binding cassette sub-family A member 3 (Homo sapiens)	1.58172e-05	2	NA	NA	NA	NA	NA	NA	NA	NA	-0.14719	0.0931934	NA	NA
TCAL_06470	Similar to HKDC1 Putative hexokinase HKDC1 (Homo sapiens)	1.61835e-05	2	NA	NA	NA	NA	NA	NA	-0.172194	0.0930161	NA	NA	NA	NA
TCAL_06789	Similar to PARG Poly(ADP-ribose) glycohydrolase (Bos taurus)	1.68617e-05	2	NA	NA	0.559367	0.094634	0.583514	0.044315	NA	NA	-0.577926	0.0629107	NA	NA
TCAL_10332	Similar to Sarcoplasmic calcium-binding proteins II, V, VI, and VII (Branchiostoma lanceolatum)	1.79732e-05	2	NA	NA	0.20128	0.0638183	0.258143	0.00342456	NA	NA	-0.19215	0.0737719	NA	NA
TCAL_14782	Protein of unknown function	1.98604e-05	2	NA	NA	0.480741	0.0654191	0.630406	0.00252971	NA	NA	-0.485689	0.0485283	NA	NA
TCAL_07952	Similar to Ptpa Serine/threonine-protein phosphatase 2A activator (Mus musculus)	2.09143e-05	2	0.43295	0.0144599	NA	NA	0.618767	2.16741e-06	NA	NA	-0.446414	0.00235455	NA	NA
TCAL_11233	Similar to lolal Longitudinals lacking protein-like (Drosophila melanogaster)	2.32851e-05	2	NA	NA	NA	NA	0.701855	0.00424066	NA	NA	-0.735834	0.00301853	NA	NA
TCAL_14617	Protein of unknown function	2.35856e-05	2	NA	NA	NA	NA	0.662965	0.000425691	NA	NA	-0.780473	1.56495e-05	NA	NA
TCAL_05022	Similar to osm-3 Osmotic avoidance abnormal protein 3 (Caenorhabditis elegans)	2.46652e-05	2	NA	NA	NA	NA	0.40361	0.017038	NA	NA	-0.396119	0.027073	NA	NA
TCAL_08956	Similar to SPCC663.09c Uncharacterized oxidoreductase C663.09c (Schizosaccharomyces pombe (strain 972 / ATCC 24843))	2.95404e-05	2	NA	NA	NA	NA	NA	NA	NA	NA	-0.213035	0.0618287	NA	NA
TCAL_13458	Similar to abhd11 Protein ABHD11 (Danio rerio)	3.05664e-05	2	NA	NA	NA	NA	0.458583	0.00137647	NA	NA	-0.394508	0.0123078	NA	NA
TCAL_00483	Similar to CDC73 Parafibromin (Gallus gallus)	3.08422e-05	2	NA	NA	NA	NA	0.236666	0.0736568	NA	NA	-0.295954	0.0163304	NA	NA
TCAL_06025	Similar to INPP4A Type I inositol 3,4-bisphosphate 4-phosphatase (Homo sapiens)	3.19229e-05	2	NA	NA	NA	NA	0.331024	0.0058273	NA	NA	-0.342913	0.00488616	NA	NA
TCAL_10683	Protein of unknown function	3.4372e-05	2	NA	NA	0.734891	0.0831488	1.01507	0.00164219	NA	NA	-0.828697	0.0212644	NA	NA
TCAL_02270	Protein of unknown function	3.70141e-05	2	NA	NA	0.379268	0.0132649	0.31392	0.0471757	NA	NA	NA	NA	NA	NA
TCAL_16552	Similar to ARL6IP1 ADP-ribosylation factor-like protein 6-interacting protein 1 (Pongo abelii)	3.74998e-05	2	NA	NA	NA	NA	0.22251	0.0242331	NA	NA	-0.268216	0.00428654	NA	NA
TCAL_10973	Similar to ACSL4 Long-chain-fatty-acid--CoA ligase 4 (Homo sapiens)	3.99692e-05	2	NA	NA	0.434918	0.0110961	0.448063	0.00534221	NA	NA	NA	NA	NA	NA
TCAL_10334	Similar to SNAPC3 snRNA-activating protein complex subunit 3 (Macaca fascicularis)	4.08625e-05	2	0.448932	0.0197782	NA	NA	NA	NA	NA	NA	NA	NA	NA	NA
TCAL_05779	Similar to ABCC1 Multidrug resistance-associated protein 1 (Gallus gallus)	4.4764e-05	2	NA	NA	NA	NA	0.785078	0.000555964	NA	NA	NA	NA	NA	NA
TCAL_07792	Protein of unknown function	4.56451e-05	2	NA	NA	NA	NA	NA	NA	NA	NA	-0.404766	0.00767987	NA	NA
TCAL_07085	Similar to TH1 Negative elongation factor D (Drosophila melanogaster)	5.39622e-05	2	NA	NA	NA	NA	NA	NA	NA	NA	-0.22516	0.0738459	NA	NA
TCAL_10967	Similar to Trpv5 Transient receptor potential cation channel subfamily V member 5 (Rattus norvegicus)	5.76286e-05	2	NA	NA	NA	NA	NA	NA	NA	NA	NA	NA	NA	NA
TCAL_12851	Similar to Kif13a Kinesin-like protein KIF13A (Mus musculus)	6.05942e-05	2	NA	NA	NA	NA	NA	NA	NA	NA	-0.214572	0.0214871	NA	NA
TCAL_06771	Similar to V-SKI Transforming protein Ski (Avian erythroblastosis virus (strain Sloan-Kettering))	6.34296e-05	2	NA	NA	NA	NA	0.45141	0.00136826	NA	NA	-0.465075	0.00109585	NA	NA
TCAL_01381	calmodulin-2 4-like	6.55407e-05	2	NA	NA	NA	NA	0.733502	0.00536245	NA	NA	NA	NA	NA	NA
TCAL_01315	Similar to srr Probable serine racemase (Dictyostelium discoideum)	7.00132e-05	2	NA	NA	NA	NA	NA	NA	NA	NA	NA	NA	NA	NA
TCAL_08700	Protein of unknown function	7.0577e-05	2	0.306786	0.0114943	0.236954	0.0700269	0.227367	0.0593354	NA	NA	NA	NA	NA	NA
TCAL_00342	Similar to PMPCA Mitochondrial-processing peptidase subunit alpha (Bos taurus)	7.36368e-05	2	NA	NA	NA	NA	0.258081	0.0317718	NA	NA	-0.284298	0.0179278	NA	NA
TCAL_05433	Similar to MFSD5 Molybdate-anion transporter (Homo sapiens)	8.97695e-05	2	NA	NA	NA	NA	NA	NA	NA	NA	-0.587837	0.028689	NA	NA
TCAL_09614	Similar to sup-9 Two pore potassium channel protein sup-9 (Caenorhabditis elegans)	9.03067e-05	2	NA	NA	NA	NA	NA	NA	NA	NA	-0.619616	0.0228787	NA	NA
TCAL_02348	Similar to dome Cytokine receptor (Drosophila melanogaster)	9.24761e-05	2	NA	NA	NA	NA	NA	NA	NA	NA	-0.181768	0.0265391	NA	NA
TCAL_02499	Similar to ARSI Arylsulfatase I (Homo sapiens)	0.000101598	2	NA	NA	NA	NA	0.38408	0.0211976	NA	NA	NA	NA	NA	NA
TCAL_11874	Protein of unknown function	0.000107541	2	NA	NA	NA	NA	NA	NA	NA	NA	-0.361496	0.0194805	NA	NA
TCAL_08969	Similar to SFXN2 Sideroflexin-2 (Homo sapiens)	0.000108767	2	NA	NA	NA	NA	0.250806	0.0326841	NA	NA	NA	NA	NA	NA
TCAL_13240	Similar to mth2 G-protein coupled receptor Mth2 (Drosophila yakuba)	0.000108907	2	NA	NA	NA	NA	0.803024	0.0610025	NA	NA	-0.926252	0.030133	NA	NA
TCAL_03651	Similar to ELMO2 Engulfment and cell motility protein 2 (Homo sapiens)	0.000109864	2	NA	NA	0.417321	0.0999895	0.448046	0.0380639	NA	NA	NA	NA	NA	NA
TCAL_03077	Protein of unknown function	0.000110986	2	NA	NA	NA	NA	NA	NA	NA	NA	-0.368398	0.0377817	NA	NA
TCAL_07739	Similar to slc46a1 Proton-coupled folate transporter (Danio rerio)	0.000112319	2	NA	NA	NA	NA	0.391828	0.00211941	NA	NA	NA	NA	NA	NA
TCAL_07809	Similar to S Protein Star (Drosophila melanogaster)	0.00012237	2	NA	NA	NA	NA	NA	NA	NA	NA	-0.412483	0.0449879	NA	NA
TCAL_02520	Protein of unknown function	0.000127018	2	0.547462	0.0146591	NA	NA	0.575568	0.00194484	NA	NA	-0.59915	0.00141659	NA	NA
TCAL_09692	Similar to ES1 protein homolog, mitochondrial (Rattus norvegicus)	0.0001288	2	0.557376	0.0463686	0.558961	0.0221651	0.577549	0.0105596	NA	NA	NA	NA	NA	NA
TCAL_06054	Similar to Upp2 Uridine phosphorylase 2 (Mus musculus)	0.000132195	2	NA	NA	NA	NA	NA	NA	-0.426895	0.00494589	-0.393095	0.017416	NA	NA
TCAL_02495	Similar to NUDT9 ADP-ribose pyrophosphatase, mitochondrial (Homo sapiens)	0.000132517	2	NA	NA	NA	NA	0.329166	0.00254124	NA	NA	NA	NA	NA	NA
TCAL_17155	Similar to Glra3 Glycine receptor subunit alpha-3 (Rattus norvegicus)	0.00013721	2	NA	NA	NA	NA	0.76887	0.00876485	NA	NA	-0.746854	0.0155317	NA	NA
TCAL_12891	Protein of unknown function	0.000163408	2	0.594523	0.00352726	NA	NA	0.674566	7.89036e-05	NA	NA	-0.438976	0.036471	NA	NA
TCAL_02758	Similar to ECSIT Evolutionarily conserved signaling intermediate in Toll pathway, mitochondrial (Drosophila melanogaster)	0.000170577	2	NA	NA	0.286516	0.0062657	NA	NA	NA	NA	NA	NA	NA	NA
TCAL_05774	glutamate receptor delta-1-like	0.000173506	2	0.597127	0.0463686	NA	NA	NA	NA	NA	NA	NA	NA	NA	NA
TCAL_15179	Similar to ZNF845 Zinc finger protein 845 (Homo sapiens)	0.00017376	2	NA	NA	1.01767	0.0670681	NA	NA	NA	NA	NA	NA	NA	NA
TCAL_06645	Similar to Tspoap1 Peripheral-type benzodiazepine receptor-associated protein 1 (Mus musculus)	0.000177054	2	NA	NA	NA	NA	NA	NA	NA	NA	-0.591119	0.0641176	NA	NA
TCAL_11520	Similar to Bcas3 Breast carcinoma-amplified sequence 3 homolog (Mus musculus)	0.000218083	2	NA	NA	NA	NA	0.25272	0.0281503	NA	NA	-0.219426	0.0962522	NA	NA
TCAL_10541	Similar to MARF1 Meiosis regulator and mRNA stability factor 1 (Bos taurus)	0.000233215	2	NA	NA	NA	NA	NA	NA	-0.251283	0.0896428	-0.270544	0.0655744	NA	NA
TCAL_13009	Similar to SLC16A14 Monocarboxylate transporter 14 (Homo sapiens)	0.000255794	2	NA	NA	NA	NA	0.828576	0.0214667	NA	NA	-0.798276	0.0380763	NA	NA
TCAL_00897	Similar to isoc2 Isochorismatase domain-containing protein 2 (Xenopus laevis)	0.000260932	2	0.441199	0.0869633	NA	NA	0.525204	0.00486065	NA	NA	-0.406446	0.0659333	NA	NA
TCAL_06540	Similar to SAMHD1 Deoxynucleoside triphosphate triphosphohydrolase SAMHD1 (Homo sapiens)	0.000269018	2	NA	NA	NA	NA	0.139493	0.0904106	NA	NA	NA	NA	NA	NA
TCAL_03876	Similar to SLC6A1 Sodium- and chloride-dependent GABA transporter 1 (Homo sapiens)	0.00027142	2	NA	NA	NA	NA	0.406056	0.00236533	NA	NA	-0.284397	0.0844741	NA	NA
TCAL_08781	Similar to SLC1A1 Excitatory amino acid transporter 3 (Bos taurus)	0.000279646	2	NA	NA	NA	NA	NA	NA	NA	NA	NA	NA	NA	NA
TCAL_07603	Similar to pain Transient receptor potential cation channel protein painless (Drosophila melanogaster)	0.000281591	2	NA	NA	NA	NA	0.428391	0.0455737	NA	NA	-0.482817	0.0235909	NA	NA
TCAL_08532	Similar to lact-2 Beta-lactamase domain-containing protein 2 (Caenorhabditis elegans)	0.000283938	2	NA	NA	NA	NA	0.340754	0.0902835	NA	NA	-0.416539	0.0289013	NA	NA
TCAL_00039	Similar to Kansl3 KAT8 regulatory NSL complex subunit 3 (Mus musculus)	0.000284587	2	NA	NA	NA	NA	NA	NA	NA	NA	NA	NA	NA	NA
TCAL_05963	Similar to RPH3AL Rab effector Noc2 (Bos taurus)	0.000308286	2	NA	NA	NA	NA	NA	NA	NA	NA	NA	NA	NA	NA
TCAL_04320	Protein of unknown function	0.000308592	2	NA	NA	0.374762	0.0734983	0.396312	0.0310978	NA	NA	NA	NA	NA	NA
TCAL_13773	Similar to ABCC1 Multidrug resistance-associated protein 1 (Gallus gallus)	0.000308925	2	NA	NA	NA	NA	0.676657	0.0413142	NA	NA	-0.93423	0.00240004	NA	NA
TCAL_10619	Similar to SLC30A9 Zinc transporter 9 (Homo sapiens)	0.000312915	2	NA	NA	NA	NA	NA	NA	NA	NA	NA	NA	NA	NA
TCAL_06404	Similar to RpII140 DNA-directed RNA polymerase II subunit RPB2 (Drosophila melanogaster)	0.000328681	2	NA	NA	0.200115	0.0818563	NA	NA	NA	NA	NA	NA	NA	NA
TCAL_10021	Similar to Ptp99A Tyrosine-protein phosphatase 99A (Drosophila melanogaster)	0.000331454	2	NA	NA	NA	NA	NA	NA	NA	NA	-0.2988	0.0105063	NA	NA
TCAL_04862	Similar to Hpcal1 Hippocalcin-like protein 1 (Rattus norvegicus)	0.000343382	2	NA	NA	0.444413	0.0819192	0.474154	0.0333685	NA	NA	NA	NA	NA	NA
TCAL_05271	Similar to wdr83 WD repeat domain-containing protein 83 (Danio rerio)	0.000361454	2	NA	NA	0.876342	0.047639	0.85531	0.0368352	NA	NA	NA	NA	NA	NA
TCAL_12081	Similar to Endothelin-converting enzyme homolog (Locusta migratoria)	0.000366065	2	NA	NA	NA	NA	NA	NA	NA	NA	NA	NA	NA	NA
TCAL_03147	Similar to ABCB10 ATP-binding cassette sub-family B member 10, mitochondrial (Homo sapiens)	0.000376369	2	NA	NA	NA	NA	NA	NA	NA	NA	NA	NA	NA	NA
TCAL_16831	Protein of unknown function	0.000381208	2	NA	NA	0.634705	0.0640311	0.624841	0.0453333	NA	NA	NA	NA	NA	NA
TCAL_03845	Similar to AFDN Afadin (Homo sapiens)	0.000383132	2	NA	NA	NA	NA	0.214915	0.0876692	NA	NA	NA	NA	NA	NA
TCAL_11511	Similar to THL-2 Thioredoxin H-type 2 (Brassica napus)	0.00038345	2	NA	NA	NA	NA	0.456939	0.00985722	NA	NA	-0.43584	0.0208734	NA	NA
TCAL_01703	Protein of unknown function	0.000384602	2	NA	NA	0.494796	0.0648636	NA	NA	NA	NA	NA	NA	NA	NA
TCAL_03767	Similar to grtp1a Growth hormone-regulated TBC protein 1-A (Danio rerio)	0.000386375	2	NA	NA	NA	NA	NA	NA	NA	NA	NA	NA	NA	NA
TCAL_00843	Similar to Rdh13 Retinol dehydrogenase 13 (Mus musculus)	0.000404016	2	NA	NA	NA	NA	0.320817	0.018874	NA	NA	NA	NA	NA	NA
TCAL_07904	Similar to SFXN3 Sideroflexin-3 (Pongo abelii)	0.000404866	2	NA	NA	NA	NA	NA	NA	NA	NA	-0.340391	0.0194805	NA	NA
TCAL_06685	C19orf12 homolog	0.000411171	2	NA	NA	NA	NA	NA	NA	NA	NA	-0.226033	0.017416	NA	NA
TCAL_09165	Similar to L3MBTL3 Lethal(3)malignant brain tumor-like protein 3 (Homo sapiens)	0.000443834	2	NA	NA	NA	NA	0.436368	0.0429352	NA	NA	NA	NA	NA	NA
TCAL_02953	Similar to cwc15-a Protein CWC15 homolog A (Xenopus laevis)	0.000450198	2	NA	NA	NA	NA	NA	NA	NA	NA	NA	NA	NA	NA
TCAL_01798	Similar to hebp1 Heme-binding protein 1 (Xenopus tropicalis)	0.000452933	2	0.449496	0.0165158	NA	NA	0.436555	0.00768653	NA	NA	-0.602776	3.45022e-05	NA	NA
TCAL_14958	Protein of unknown function	0.000463918	2	NA	NA	NA	NA	NA	NA	NA	NA	-0.347618	0.0369101	NA	NA
TCAL_01306	Similar to C9orf78 Uncharacterized protein C9orf78 (Homo sapiens)	0.000470868	2	NA	NA	NA	NA	NA	NA	NA	NA	NA	NA	NA	NA
TCAL_00134	Similar to xpo4 Exportin-4 (Xenopus laevis)	0.000539399	2	NA	NA	NA	NA	NA	NA	NA	NA	NA	NA	NA	NA
TCAL_01493	transforming growth factor-beta-induced ig-h3	0.000547837	2	NA	NA	NA	NA	0.425533	0.0294098	NA	NA	NA	NA	NA	NA
TCAL_00156	Similar to Rdl Gamma-aminobutyric acid receptor subunit beta (Musca domestica)	0.000554633	2	NA	NA	0.318091	0.000349584	NA	NA	NA	NA	NA	NA	NA	NA
TCAL_03990	Similar to Napg Gamma-soluble NSF attachment protein (Mus musculus)	0.000567271	2	NA	NA	NA	NA	NA	NA	NA	NA	-0.384582	0.0391257	NA	NA
TCAL_00821	Similar to COG5 Conserved oligomeric Golgi complex subunit 5 (Homo sapiens)	0.000572821	2	NA	NA	0.248196	0.0182688	NA	NA	NA	NA	NA	NA	NA	NA
TCAL_15426	Similar to CAALFM_C102740CA NAD-dependent protein deacylase (Candida albicans (strain SC5314 / ATCC MYA-2876))	0.000580836	2	NA	NA	NA	NA	NA	NA	NA	NA	-0.334231	0.0851209	NA	NA
TCAL_13692	Similar to Best3 Bestrophin-3 (Mus musculus)	0.000584607	2	NA	NA	NA	NA	NA	NA	NA	NA	-0.8473	0.0243334	NA	NA
TCAL_16255	Similar to ACVR1 Activin receptor type-1 (Gallus gallus)	0.000675683	2	NA	NA	NA	NA	NA	NA	NA	NA	NA	NA	NA	NA
TCAL_09021	Similar to Acox3 Peroxisomal acyl-coenzyme A oxidase 3 (Mus musculus)	0.000762459	2	NA	NA	NA	NA	NA	NA	NA	NA	-0.348871	0.053245	NA	NA
TCAL_06274	Similar to CIR1 Corepressor interacting with RBPJ 1 (Gallus gallus)	0.000770752	2	NA	NA	NA	NA	NA	NA	NA	NA	-0.472783	0.0549425	NA	NA
TCAL_05522	Similar to Sugp1 SURP and G-patch domain-containing protein 1 (Mus musculus)	0.000798686	2	NA	NA	NA	NA	NA	NA	-0.16757	0.0519406	-0.177451	0.0407639	NA	NA
TCAL_09793	Similar to TMEM68 Transmembrane protein 68 (Bos taurus)	0.000800082	2	NA	NA	NA	NA	0.223609	0.0303381	NA	NA	NA	NA	NA	NA
TCAL_10614	Similar to HEXDC Hexosaminidase D (Homo sapiens)	0.000898622	2	NA	NA	NA	NA	NA	NA	NA	NA	NA	NA	NA	NA
TCAL_06650	Similar to GLRA3 Glycine receptor subunit alpha-3 (Homo sapiens)	0.000951683	2	NA	NA	NA	NA	1.50313	0.0231752	NA	NA	NA	NA	NA	NA
TCAL_07853	Similar to R08D7.1 BUD13 homolog (Caenorhabditis elegans)	0.000951704	2	NA	NA	NA	NA	NA	NA	NA	NA	NA	NA	NA	NA
TCAL_06002	Similar to F55H2.5 Putative cytochrome b561 (Caenorhabditis elegans)	0.000962831	2	NA	NA	NA	NA	0.186185	0.0775411	NA	NA	-0.227162	0.022187	NA	NA
TCAL_03844	Similar to PDCD4 Programmed cell death protein 4 (Gallus gallus)	0.00101633	2	NA	NA	NA	NA	NA	NA	NA	NA	-0.718831	0.0657474	NA	NA
TCAL_07550	microtubule-associated futsch-like	0.00103655	2	NA	NA	NA	NA	NA	NA	NA	NA	NA	NA	NA	NA
TCAL_00581	Similar to Prpf6 Pre-mRNA-processing factor 6 (Mus musculus)	0.00105158	2	NA	NA	NA	NA	NA	NA	NA	NA	NA	NA	NA	NA
TCAL_16866	Similar to Brca1 Breast cancer type 1 susceptibility protein homolog (Mus musculus)	0.00106008	2	NA	NA	NA	NA	0.280877	0.0541646	NA	NA	NA	NA	NA	NA
TCAL_10003	Similar to Calpain (Schistosoma mansoni)	0.00106564	2	NA	NA	NA	NA	0.213068	0.0323809	NA	NA	NA	NA	NA	NA
TCAL_07577	Protein of unknown function	0.00106703	2	NA	NA	NA	NA	0.463457	0.00469265	NA	NA	NA	NA	NA	NA
TCAL_08795	Similar to clp-1 Calpain clp-1 (Caenorhabditis elegans)	0.00109422	2	NA	NA	NA	NA	NA	NA	NA	NA	NA	NA	NA	NA
TCAL_07910	influenza virus NS1A-binding homolog isoform X2	0.00111027	2	NA	NA	0.932033	0.0709734	0.946801	0.040109	NA	NA	NA	NA	NA	NA
TCAL_06499	Similar to fbxl15 F-box/LRR-repeat protein 15 (Dicentrarchus labrax)	0.00111225	2	0.426529	0.0880291	0.412292	0.0604924	NA	NA	NA	NA	NA	NA	NA	NA
TCAL_06444	Protein of unknown function	0.00112841	2	NA	NA	NA	NA	0.677371	0.00831464	NA	NA	-0.635253	0.0199429	-0.616889	0.0859904
TCAL_06909	Similar to slc6a9 Sodium- and chloride-dependent glycine transporter 1 (Xenopus laevis)	0.0011298	2	NA	NA	NA	NA	NA	NA	-0.459143	0.0390606	-0.532196	0.0119195	NA	NA
TCAL_00051	Similar to CG16935 Enoyl-[acyl-carrier-protein] reductase, mitochondrial (Drosophila melanogaster)	0.00116269	2	NA	NA	0.278866	0.0902991	NA	NA	NA	NA	NA	NA	NA	NA
TCAL_04186	Similar to TAF5 Transcription initiation factor TFIID subunit 5 (Homo sapiens)	0.0011631	2	NA	NA	NA	NA	NA	NA	NA	NA	NA	NA	NA	NA
TCAL_08850	Similar to ACSL3 Long-chain-fatty-acid--CoA ligase 3 (Homo sapiens)	0.00121386	2	1.19348	0.0503037	1.09541	0.0548896	1.08629	0.0367251	NA	NA	NA	NA	NA	NA
TCAL_11032	Similar to Abhd18 Protein ABHD18 (Mus musculus)	0.00121512	2	0.316696	0.0707139	NA	NA	0.272554	0.0753005	NA	NA	NA	NA	NA	NA
TCAL_07848	Similar to Otop2 Otopetrin-2 (Mus musculus)	0.00123566	2	NA	NA	NA	NA	NA	NA	NA	NA	NA	NA	NA	NA
TCAL_01982	Similar to Orct2 Organic cation transporter-like protein (Drosophila melanogaster)	0.00127154	2	NA	NA	0.306404	0.061342	NA	NA	NA	NA	NA	NA	NA	NA
TCAL_16516	maguk P55 subfamily member 2,	0.00128692	2	NA	NA	NA	NA	NA	NA	NA	NA	NA	NA	NA	NA
TCAL_03377	Protein of unknown function	0.00129478	2	NA	NA	1.23563	0.00343914	NA	NA	NA	NA	NA	NA	NA	NA
TCAL_09255	Similar to IMPA6 Importin subunit alpha-6 (Arabidopsis thaliana)	0.00131548	2	NA	NA	NA	NA	0.377961	0.0245364	NA	NA	NA	NA	NA	NA
TCAL_06897	Similar to Dynlrb2 Dynein light chain roadblock-type 2 (Mus musculus)	0.00134079	2	NA	NA	NA	NA	NA	NA	NA	NA	NA	NA	NA	NA
TCAL_12585	Similar to PlexB Plexin-B (Drosophila melanogaster)	0.00135504	2	NA	NA	NA	NA	NA	NA	NA	NA	NA	NA	NA	NA
TCAL_10406	Protein of unknown function	0.00138008	2	0.283171	0.0627592	NA	NA	0.435277	1.59455e-05	NA	NA	-0.331691	0.00338074	NA	NA
TCAL_04624	Similar to mepce 7SK snRNA methylphosphate capping enzyme (Danio rerio)	0.00138991	2	NA	NA	NA	NA	NA	NA	NA	NA	NA	NA	NA	NA
TCAL_10736	Similar to Cnot3 CCR4-NOT transcription complex subunit 3 (Mus musculus)	0.00141868	2	NA	NA	NA	NA	NA	NA	NA	NA	-0.200487	0.073571	NA	NA
TCAL_11382	Similar to Spn42Dd Serine protease inhibitor 42Dd (Drosophila melanogaster)	0.00142528	2	NA	NA	NA	NA	0.364556	0.0308749	NA	NA	NA	NA	NA	NA
TCAL_02519	Similar to rom-1 Rhomboid-related protein 1 (Caenorhabditis elegans)	0.00151617	2	NA	NA	NA	NA	NA	NA	NA	NA	NA	NA	NA	NA
TCAL_12913	Similar to Eif4ebp1 Eukaryotic translation initiation factor 4E-binding protein 1 (Mus musculus)	0.00157511	2	NA	NA	NA	NA	NA	NA	NA	NA	-0.261859	0.0990284	NA	NA
TCAL_09880	Similar to CG32795 Transmembrane protein 120 homolog (Drosophila melanogaster)	0.00170023	2	NA	NA	NA	NA	NA	NA	NA	NA	NA	NA	NA	NA
TCAL_01902	Similar to THOC2 THO complex subunit 2 (Rhinolophus ferrumequinum)	0.0017838	2	0.370554	0.0833863	0.352291	0.0650214	NA	NA	NA	NA	NA	NA	NA	NA
TCAL_03142	Similar to stnB Protein stoned-B (Drosophila melanogaster)	0.00192482	2	NA	NA	NA	NA	0.308071	0.028796	NA	NA	NA	NA	NA	NA
TCAL_07004	pickpocket 28-like	0.00209425	2	NA	NA	NA	NA	NA	NA	NA	NA	NA	NA	NA	NA
TCAL_05646	Similar to RFX7 DNA-binding protein RFX7 (Homo sapiens)	0.00228954	2	NA	NA	NA	NA	NA	NA	NA	NA	-0.226633	0.0851676	NA	NA
TCAL_09236	Similar to Parp16 Mono [ADP-ribose] polymerase PARP16 (Rattus norvegicus)	0.00268844	2	NA	NA	0.214036	0.0505029	NA	NA	NA	NA	NA	NA	NA	NA
TCAL_03937	Similar to Adcy8 Adenylate cyclase type 8 (Mus musculus)	0.00278679	2	NA	NA	NA	NA	NA	NA	NA	NA	NA	NA	NA	NA
TCAL_02062	Similar to thbs1 Thrombospondin-1 (Xenopus laevis)	0.00286308	2	NA	NA	NA	NA	NA	NA	NA	NA	NA	NA	NA	NA
TCAL_06197	Similar to RUSC2 Iporin (Homo sapiens)	0.00291524	2	NA	NA	NA	NA	NA	NA	NA	NA	-0.362033	0.0375188	NA	NA
TCAL_05566	Similar to SUGCT Succinate--hydroxymethylglutarate CoA-transferase (Homo sapiens)	0.00323875	2	NA	NA	NA	NA	NA	NA	NA	NA	NA	NA	NA	NA
TCAL_01744	Similar to Nkrf NF-kappa-B-repressing factor (Mus musculus)	0.00415541	2	NA	NA	NA	NA	NA	NA	NA	NA	NA	NA	NA	NA
TCAL_06232	Similar to mGluR Metabotropic glutamate receptor (Drosophila melanogaster)	0.00430895	2	NA	NA	NA	NA	NA	NA	NA	NA	-0.815958	0.0675634	NA	NA
TCAL_08508	Similar to Svep1 Sushi, von Willebrand factor type A, EGF and pentraxin domain-containing protein 1 (Rattus norvegicus)	0.0052421	2	NA	NA	NA	NA	NA	NA	NA	NA	NA	NA	NA	NA
TCAL_08064	Similar to Tox2 TOX high mobility group box family member 2 (Rattus norvegicus)	0.0080969	2	NA	NA	NA	NA	NA	NA	NA	NA	NA	NA	NA	NA
TCAL_12635	Similar to KIT Mast/stem cell growth factor receptor Kit (Gallus gallus)	0.00944248	2	NA	NA	NA	NA	0.452524	0.084005	NA	NA	NA	NA	NA	NA
TCAL_05620	Similar to Grin2b Glutamate receptor ionotropic, NMDA 2B (Mus musculus)	0.010672	2	NA	NA	NA	NA	NA	NA	NA	NA	-0.511211	0.0490388	NA	NA
TCAL_16233	Protein of unknown function	0.0148292	2	1.32573	0.0537345	NA	NA	NA	NA	NA	NA	NA	NA	NA	NA
TCAL_08675	Similar to norpA 1-phosphatidylinositol 4,5-bisphosphate phosphodiesterase (Drosophila melanogaster)	8.29007e-37	3	1.01576	1.94659e-23	1.20441	3.02735e-34	1.7313	1.16238e-72	0.526722	1.63112e-06	-1.20458	5.39542e-35	-0.715545	6.2933e-11
TCAL_16784	Protein of unknown function	1.99751e-33	3	1.01334	2.98823e-14	1.25315	3.73947e-23	1.50789	3.77403e-34	1.32158	4.46986e-26	NA	NA	-0.494545	0.00691093
TCAL_06802	Similar to Venom carboxylesterase-6 (Apis mellifera)	6.50215e-24	3	1.57215	6.66598e-16	1.78717	1.11544e-21	2.26672	1.56435e-35	0.99317	1.1845e-06	-1.27355	4.415e-11	-0.694567	0.0129756
TCAL_07801	Similar to CYP6J1 Cytochrome P450 6j1 (Blattella germanica)	2.84182e-19	3	0.47998	8.42353e-05	0.577277	1.08291e-07	0.851295	3.65038e-18	0.351416	0.00594382	-0.499879	2.19667e-06	-0.371315	0.00710055
TCAL_08592	Similar to nrf-6 Nose resistant to fluoxetine protein 6 (Caenorhabditis elegans)	4.34037e-18	3	0.659692	1.62207e-06	0.732091	1.14225e-08	1.01541	4.79311e-18	0.472226	0.00119215	-0.543189	2.30541e-05	-0.355723	0.0683743
TCAL_05494	Protein of unknown function	5.37779e-18	3	0.392864	5.65276e-05	0.524225	1.05732e-09	0.597012	5.2882e-13	0.330185	0.00055276	-0.266827	0.0148263	NA	NA
TCAL_17390	Similar to Slc12a3 Solute carrier family 12 member 3 (Mus musculus)	9.20888e-17	3	0.774609	0.000537929	1.16698	3.4852e-10	1.36569	1.58269e-14	0.747704	0.000291408	-0.617981	0.00555981	-0.591077	0.0347647
TCAL_12220	Similar to Cyp49a1 Probable cytochrome P450 49a1 (Drosophila melanogaster)	1.27551e-16	3	0.775017	4.5412e-08	0.928103	1.51758e-12	0.881005	1.58125e-11	0.708278	2.4263e-07	NA	NA	NA	NA
TCAL_03482	Similar to Gsr Glutathione reductase, mitochondrial (Mus musculus)	5.88267e-16	3	0.265087	0.000545777	0.302073	1.18663e-05	0.415181	2.02319e-11	0.318426	1.30038e-06	NA	NA	NA	NA
TCAL_08955	Similar to AHCYL2 Adenosylhomocysteinase 3 (Homo sapiens)	4.82304e-15	3	0.305648	0.000211602	0.363947	8.34005e-07	0.427748	8.03174e-10	0.38466	6.36728e-08	NA	NA	NA	NA
TCAL_07840	Similar to UGP2 UTP--glucose-1-phosphate uridylyltransferase (Cricetulus griseus)	7.48077e-15	3	NA	NA	0.396623	3.48049e-06	0.479192	1.96302e-09	0.305483	0.000718674	NA	NA	-0.271211	0.0217757
TCAL_08629	Similar to Tret1 Facilitated trehalose transporter Tret1 (Apis mellifera ligustica)	1.86263e-14	3	0.542918	0.0490053	0.941356	4.69002e-07	1.11587	2.0161e-10	0.632246	0.00244412	-0.483619	0.042923	-0.572948	0.0317822
TCAL_14749	Protein of unknown function	1.87868e-14	3	0.545989	2.11677e-07	0.562989	2.54997e-08	0.822247	1.26681e-18	0.471639	4.90124e-06	-0.350607	0.00276622	NA	NA
TCAL_05784	Similar to Ivns1abp Influenza virus NS1A-binding protein homolog (Mus musculus)	2.90181e-14	3	0.368324	0.0110572	0.517101	4.8856e-06	0.688276	2.17933e-11	0.409269	0.000567124	-0.279007	0.0541837	-0.319952	0.0562656
TCAL_02215	Juvenile hormone-inducible	1.16923e-13	3	NA	NA	0.714608	0.00343914	1.11608	1.07881e-08	0.893588	2.2003e-05	NA	NA	-0.57276	0.0509408
TCAL_00896	Protein of unknown function	3.73382e-13	3	0.476512	0.000105785	0.547127	1.03631e-06	0.747057	3.06033e-13	0.394326	0.00114794	-0.352731	0.00655562	NA	NA
TCAL_00796	Similar to ogfod2 2-oxoglutarate and iron-dependent oxygenase domain-containing protein 2 (Danio rerio)	1.50597e-12	3	NA	NA	0.593872	6.2027e-05	0.701228	2.49262e-07	NA	NA	-0.426901	0.00835383	NA	NA
TCAL_01014	Similar to ESRRG Estrogen-related receptor gamma (Pongo abelii)	4.92818e-10	3	NA	NA	0.302597	0.0903182	0.56108	5.64813e-06	0.576745	2.27462e-06	NA	NA	-0.347981	0.075241
TCAL_12797	Similar to wnt8 Protein Wnt-8 (Xenopus laevis)	5.06485e-10	3	0.365295	0.0698647	0.530733	0.000199609	0.643133	8.49821e-07	0.564261	2.81105e-05	NA	NA	NA	NA
TCAL_06082	Similar to AOX1 Alternative oxidase, mitochondrial (Cryptococcus neoformans var. grubii serotype A (strain H99 / ATCC 208821 / CBS 10515 / FGSC 9487))	1.10886e-09	3	0.35272	0.0432174	0.41868	0.0022557	0.545346	4.64165e-06	0.551226	3.0484e-06	NA	NA	NA	NA
TCAL_02902	Similar to A2ML1 Alpha-2-macroglobulin-like protein 1 (Homo sapiens)	1.37966e-09	3	NA	NA	0.486447	7.57027e-06	0.45461	2.67654e-05	0.309195	0.0140936	NA	NA	NA	NA
TCAL_01646	Similar to nfil3 Nuclear factor interleukin-3-regulated protein (Danio rerio)	2.05894e-08	3	1.06708	0.0627592	1.50364	0.000215276	1.9289	1.09021e-07	1.35952	0.000858054	NA	NA	NA	NA
TCAL_15192	Protein of unknown function	2.17468e-07	3	0.349942	0.0830616	0.405377	0.0101634	0.550387	3.65323e-05	0.544476	4.11515e-05	NA	NA	NA	NA
TCAL_00975	Similar to CG7766 Probable phosphorylase b kinase regulatory subunit alpha (Drosophila melanogaster)	5.98119e-07	3	NA	NA	0.193773	0.0387891	0.187864	0.0315563	0.192654	0.0270041	NA	NA	NA	NA
TCAL_11639	Similar to NPFR Neuropeptide F receptor (Drosophila melanogaster)	6.03164e-07	3	NA	NA	0.605036	0.0250901	0.692231	0.00303934	NA	NA	NA	NA	NA	NA
TCAL_05901	Similar to Cals Calsyntenin-1 (Drosophila melanogaster)	1.01821e-06	3	NA	NA	NA	NA	0.255534	0.00621902	NA	NA	NA	NA	-0.270567	0.0171331
TCAL_07837	Similar to abcG20 ABC transporter G family member 20 (Dictyostelium discoideum)	1.47311e-06	3	NA	NA	0.607879	0.00287043	0.664018	0.000418892	NA	NA	-0.451521	0.0526943	NA	NA
TCAL_11103	Similar to MP1 Melanization protease 1 (Drosophila melanogaster)	2.65133e-06	3	NA	NA	0.22086	0.0283199	0.290078	0.000474574	0.185959	0.0749329	NA	NA	NA	NA
TCAL_11303	Protein of unknown function	2.75893e-06	3	NA	NA	NA	NA	1.1185	0.00203794	NA	NA	-1.15524	0.00170293	NA	NA
TCAL_11559	Protein of unknown function	3.16e-06	3	1.10229	0.00712847	1.06535	0.00536379	1.44643	7.17839e-06	1.6112	2.29766e-07	NA	NA	NA	NA
TCAL_08077	Similar to slc39a1 Zinc transporter ZIP1 (Danio rerio)	6.28291e-06	3	NA	NA	0.280246	0.0325549	0.335894	0.00270554	0.240751	0.0733881	NA	NA	NA	NA
TCAL_03143	Similar to MCT7 Tryptase (Sus scrofa)	7.55502e-06	3	NA	NA	0.465569	0.00102632	0.372291	0.0131651	0.379199	0.0107682	NA	NA	NA	NA
TCAL_09657	Similar to TSEN2 tRNA-splicing endonuclease subunit Sen2 (Gallus gallus)	7.74509e-06	3	NA	NA	0.763714	0.0022557	0.837297	0.00028551	NA	NA	NA	NA	NA	NA
TCAL_14448	Similar to Postn Periostin (Mus musculus)	9.978e-06	3	0.380865	0.025979	0.365811	0.0187798	0.485451	0.000187861	0.426195	0.00167449	NA	NA	NA	NA
TCAL_03854	Similar to CHORD Cysteine and histidine-rich domain-containing protein (Drosophila melanogaster)	1.83891e-05	3	NA	NA	0.174985	0.0775573	0.197596	0.0181695	NA	NA	NA	NA	NA	NA
TCAL_04427	Similar to Folh1 Glutamate carboxypeptidase 2 (Rattus norvegicus)	7.05627e-05	3	NA	NA	0.405961	0.0486344	0.538776	0.00113182	NA	NA	NA	NA	NA	NA
TCAL_03095	Protein of unknown function	0.000110806	3	NA	NA	NA	NA	0.773421	0.0342927	NA	NA	NA	NA	NA	NA
TCAL_12735	Similar to Marf1 Meiosis regulator and mRNA stability factor 1 (Rattus norvegicus)	0.000152004	3	NA	NA	NA	NA	1.48313	0.00663846	NA	NA	NA	NA	NA	NA
TCAL_11241	Protein of unknown function	0.000212156	3	NA	NA	0.681308	0.083536	0.749126	0.0248785	0.791681	0.015063	NA	NA	NA	NA
TCAL_13456	Similar to FR FMRFamide receptor (Drosophila melanogaster)	0.000320486	3	NA	NA	NA	NA	0.684361	0.0831253	NA	NA	NA	NA	NA	NA
TCAL_00040	Similar to CDC45 Cell division control protein 45 homolog (Homo sapiens)	0.000356434	3	0.27636	0.0663358	0.303423	0.0132472	0.25843	0.0381651	0.250354	0.0524717	NA	NA	NA	NA
TCAL_00957	Similar to msta Protein msta, isoform A (Drosophila melanogaster)	0.000365603	3	0.585652	0.0120992	0.452035	0.0732855	0.683265	0.000283118	0.579558	0.00393794	NA	NA	NA	NA
TCAL_00099	Similar to Zfyve19 Abscission/NoCut checkpoint regulator (Mus musculus)	0.000405253	3	NA	NA	0.263746	0.0764304	0.3091	0.0124995	NA	NA	NA	NA	NA	NA
TCAL_08706	Protein of unknown function	0.000479302	3	NA	NA	0.379861	0.00689975	NA	NA	NA	NA	NA	NA	NA	NA
TCAL_03589	Similar to DNAJC24 DnaJ homolog subfamily C member 24 (Bos taurus)	0.000665627	3	NA	NA	1.08356	0.00824671	0.901834	0.0347824	NA	NA	NA	NA	NA	NA
TCAL_09057	Similar to Nphs1 Nephrin (Mus musculus)	0.000679859	3	NA	NA	NA	NA	0.625237	0.00277146	NA	NA	NA	NA	NA	NA
TCAL_02543	Protein of unknown function	0.000689459	3	NA	NA	NA	NA	1.76388	0.001018	NA	NA	NA	NA	NA	NA
TCAL_00315	Similar to GPP2 (DL)-glycerol-3-phosphatase 2 (Arabidopsis thaliana)	0.00075721	3	NA	NA	NA	NA	0.797659	0.000894586	NA	NA	NA	NA	NA	NA
TCAL_06932	complement C1q 4 isoform X2	0.000862463	3	NA	NA	NA	NA	0.331528	0.057948	NA	NA	NA	NA	NA	NA
TCAL_02065	Protein of unknown function	0.00111589	3	NA	NA	NA	NA	0.211573	0.0444742	NA	NA	NA	NA	NA	NA
TCAL_03931	Similar to Kdm4B Probable lysine-specific demethylase 4B (Drosophila melanogaster)	0.00115308	3	NA	NA	NA	NA	0.399007	0.0196224	0.325159	0.0986421	NA	NA	NA	NA
TCAL_09656	Similar to VPS13A Vacuolar protein sorting-associated protein 13A (Homo sapiens)	0.00118689	3	0.635381	0.0967427	0.67498	0.0308635	0.764332	0.00546401	0.551295	0.0964885	NA	NA	NA	NA
TCAL_02684	Similar to E4f1 Transcription factor E4F1 (Mus musculus)	0.00120014	3	NA	NA	NA	NA	NA	NA	NA	NA	NA	NA	NA	NA
TCAL_12291	Similar to RPIA Ribose-5-phosphate isomerase (Sus scrofa)	0.00123659	3	NA	NA	NA	NA	NA	NA	NA	NA	NA	NA	NA	NA
TCAL_07897	SH3 domain-binding 5 homolog	0.00135833	3	NA	NA	NA	NA	0.341045	0.00870308	NA	NA	NA	NA	NA	NA
TCAL_10650	Similar to nrxn1a Neurexin-1a (Danio rerio)	0.00150866	3	NA	NA	NA	NA	0.445885	0.0132425	NA	NA	-0.366311	0.0802477	-0.425104	0.090395
TCAL_05216	Similar to CRISP/Allergen/PR-1 (Trittame loki)	0.00253693	3	NA	NA	NA	NA	1.01019	0.079831	NA	NA	NA	NA	NA	NA
TCAL_12664	Similar to Slc18b1 MFS-type transporter SLC18B1 (Mus musculus)	0.00266295	3	NA	NA	NA	NA	0.403356	0.0394897	0.479977	0.00762494	NA	NA	NA	NA
TCAL_06968	Similar to Suclg2 Succinate--CoA ligase [GDP-forming] subunit beta, mitochondrial (Mus musculus)	0.0031527	3	NA	NA	NA	NA	NA	NA	NA	NA	NA	NA	NA	NA
TCAL_15085	Similar to CG9705 Cold shock domain-containing protein CG9705 (Drosophila melanogaster)	0.00324204	3	0.233594	0.0627592	NA	NA	0.225356	0.0279291	0.243505	0.0138994	NA	NA	NA	NA
TCAL_01760	Similar to Oxa1l Mitochondrial inner membrane protein OXA1L (Mus musculus)	0.00361174	3	NA	NA	NA	NA	NA	NA	NA	NA	NA	NA	NA	NA
TCAL_13116	Similar to Slc6a13 Sodium- and chloride-dependent GABA transporter 2 (Rattus norvegicus)	0.00400497	3	NA	NA	NA	NA	0.804339	0.0481196	NA	NA	NA	NA	NA	NA
TCAL_11580	Similar to KLHL33 Kelch-like protein 33 (Homo sapiens)	0.00429502	3	NA	NA	NA	NA	NA	NA	NA	NA	NA	NA	NA	NA
TCAL_02961	Similar to Psmd6 26S proteasome non-ATPase regulatory subunit 6 (Mus musculus)	0.00520264	3	NA	NA	NA	NA	NA	NA	NA	NA	NA	NA	NA	NA
TCAL_06827	Similar to Hip14 Palmitoyltransferase Hip14 (Drosophila melanogaster)	0.0184645	3	0.331552	0.0445163	NA	NA	0.267076	0.0759863	NA	NA	NA	NA	NA	NA
TCAL_17019	Protein of unknown function	4.0866e-65	4	-1.23569	1.8726e-19	-1.65264	2.18231e-34	-1.33294	4.62317e-24	NA	NA	1.06674	6.07325e-15	NA	NA
TCAL_00909	Protein of unknown function	1.47985e-36	4	-1.63482	1.05199e-13	-2.05883	1.17622e-20	-1.59577	1.58269e-14	-0.477597	0.0874473	1.11817	1.31344e-06	NA	NA
TCAL_05111	Protein of unknown function	4.27292e-35	4	-0.370776	0.000442633	-0.620645	1.58949e-12	-0.611085	1.51347e-12	NA	NA	0.615144	1.45244e-12	NA	NA
TCAL_02557	Similar to Ets98B DNA-binding protein D-ETS-4 (Drosophila melanogaster)	1.88015e-29	4	-0.882891	4.89394e-06	-1.25608	2.11255e-12	-1.98597	2.68323e-27	NA	NA	2.25885	4.85756e-36	1.10308	1.97053e-06
TCAL_08167	Similar to Ptchd3 Patched domain-containing protein 3 (Mus musculus)	8.26633e-25	4	-0.597217	0.000151011	-0.981716	3.46849e-13	-0.977183	1.79125e-13	-0.31963	0.0975166	0.657552	8.6443e-06	NA	NA
TCAL_15032	Similar to colt Congested-like trachea protein (Drosophila melanogaster)	5.83169e-22	4	-0.341247	0.00663538	-0.534411	5.02262e-08	-0.711366	1.15409e-14	NA	NA	0.645782	6.57868e-12	0.370119	0.00483923
TCAL_11065	Similar to SIK2 Serine/threonine-protein kinase SIK2 (Homo sapiens)	9.4418e-19	4	-0.506618	7.88828e-05	-0.659315	6.94305e-09	-0.621632	3.72879e-08	NA	NA	0.506233	2.87526e-05	NA	NA
TCAL_04551	Protein of unknown function	5.00505e-16	4	NA	NA	-0.523597	0.00163431	-0.370215	0.0422865	0.374853	0.0309739	0.745068	6.87933e-08	NA	NA
TCAL_14798	Similar to Gmcl1 Germ cell-less protein-like 1 (Mus musculus)	4.81758e-15	4	NA	NA	-0.732293	0.00335598	-2.16457	1.52048e-27	NA	NA	2.41903	8.49951e-35	1.98598	8.8665e-22
TCAL_04178	Similar to Atxn1l Ataxin-1-like (Mus musculus)	1.05625e-14	4	NA	NA	-0.529379	0.0087671	-0.579879	0.00165968	NA	NA	0.646139	0.000308322	NA	NA
TCAL_05313	Similar to CPPED1 Serine/threonine-protein phosphatase CPPED1 (Bos taurus)	2.44926e-14	4	NA	NA	-0.586661	4.91333e-05	-0.798519	1.01281e-09	NA	NA	0.746378	2.27766e-08	0.452673	0.0214845
TCAL_14204	Protein of unknown function	1.55338e-13	4	NA	NA	NA	NA	-1.98561	0.000272604	NA	NA	2.80782	4.91316e-09	2.31849	5.73214e-05
TCAL_13736	chitin deacetylase 5 isoform X6	4.42602e-13	4	-1.74804	0.0110572	-2.0186	0.000914497	-2.14456	0.00021427	NA	NA	2.17635	0.00020159	NA	NA
TCAL_15929	Protein of unknown function	6.7061e-12	4	NA	NA	-0.562524	0.0170183	NA	NA	NA	NA	0.676774	0.000573827	NA	NA
TCAL_00225	mucin-5AC isoform X1	7.26005e-12	4	-0.514108	0.00166777	-0.486838	0.00171398	NA	NA	NA	NA	NA	NA	NA	NA
TCAL_05545	Similar to METTL9 Methyltransferase-like protein 9 (Gallus gallus)	3.88803e-11	4	NA	NA	-0.223238	0.020386	-0.341163	9.97182e-06	NA	NA	0.194304	0.063719	0.231454	0.0504281
TCAL_10744	Similar to Dll Homeotic protein distal-less (Drosophila melanogaster)	4.11155e-11	4	NA	NA	NA	NA	-1.50796	4.70615e-06	0.747994	0.0337216	2.25595	2.07987e-14	1.39534	0.00036238
TCAL_13435	Similar to folt-1 Folate transporter 1 (Caenorhabditis elegans)	1.50807e-10	4	NA	NA	-0.666728	0.0557062	-1.12532	2.69434e-05	NA	NA	1.47173	2.7199e-09	0.787949	0.0557381
TCAL_00113	Similar to egr1-b Early growth response protein 1-B (Xenopus laevis)	3.28212e-10	4	-1.20023	4.95508e-08	-0.861625	0.000112915	-1.0833	1.70896e-07	NA	NA	0.82059	0.00044954	NA	NA
TCAL_02700	Similar to GstD1 Glutathione S-transferase 1, isoform D (Anopheles gambiae)	1.01968e-09	4	NA	NA	-0.7847	0.00219035	-0.659401	0.0124143	NA	NA	0.915431	9.23759e-05	NA	NA
TCAL_15708	Protein of unknown function	2.86432e-09	4	NA	NA	NA	NA	-0.664245	1.02207e-06	NA	NA	0.76856	4.3858e-09	0.673321	7.08201e-06
TCAL_12407	cytoglobin-2-like	4.90579e-09	4	-0.420261	0.0898188	-0.440875	0.0316058	NA	NA	NA	NA	0.382568	0.0665477	NA	NA
TCAL_10674	Protein of unknown function	7.25458e-09	4	NA	NA	NA	NA	-1.23284	5.40211e-05	0.639683	0.0819493	1.87252	5.6926e-12	1.06661	0.00622026
TCAL_04102	Similar to Hsp90b1 Endoplasmin (Rattus norvegicus)	3.16686e-08	4	NA	NA	-0.280474	0.0216664	-0.332613	0.00178507	NA	NA	0.362774	0.000540291	NA	NA
TCAL_09115	Similar to Xbp1 X-box-binding protein 1 (Mus musculus)	4.30662e-08	4	-1.08035	0.00455425	-1.31711	5.5932e-05	-1.20191	0.000203665	NA	NA	NA	NA	NA	NA
TCAL_16603	Protein of unknown function	9.19871e-08	4	NA	NA	-0.421122	0.0304964	-0.345315	0.0775062	NA	NA	0.345246	0.0968936	NA	NA
TCAL_09131	BTB POZ domain-containing 6-B-like	1.0848e-07	4	NA	NA	-0.545051	0.0384411	NA	NA	NA	NA	0.672506	0.00224056	NA	NA
TCAL_11741	Protein of unknown function	1.44601e-07	4	NA	NA	NA	NA	NA	NA	NA	NA	NA	NA	NA	NA
TCAL_02145	Similar to pip Heparan sulfate 2-O-sulfotransferase pipe (Drosophila melanogaster)	2.05346e-07	4	-0.263522	0.0605775	-0.31511	0.00395376	-0.310779	0.00308785	NA	NA	NA	NA	NA	NA
TCAL_06505	Similar to Ddit4l DNA damage-inducible transcript 4-like protein (Rattus norvegicus)	3.23723e-07	4	NA	NA	NA	NA	NA	NA	0.405377	0.048965	0.557769	0.00205949	NA	NA
TCAL_09394	Similar to CG8399 Putative ferric-chelate reductase 1 homolog (Drosophila melanogaster)	3.29308e-07	4	-0.387225	0.0211103	-0.375	0.0140187	-0.517636	5.18261e-05	NA	NA	0.393115	0.007791	NA	NA
TCAL_04917	Similar to Swt1 Transcriptional protein SWT1 (Mus musculus)	4.7171e-07	4	NA	NA	-0.311071	0.0141	-0.302522	0.0120908	NA	NA	0.258058	0.0630829	NA	NA
TCAL_03472	Similar to lact-2 Beta-lactamase domain-containing protein 2 (Caenorhabditis elegans)	9.58602e-07	4	NA	NA	NA	NA	NA	NA	NA	NA	0.432429	0.0464061	NA	NA
TCAL_02762	Similar to Arrdc4 Arrestin domain-containing protein 4 (Mus musculus)	1.09866e-06	4	NA	NA	NA	NA	NA	NA	0.505147	0.0200232	0.634514	0.00180465	NA	NA
TCAL_02187	Similar to leng8 Leukocyte receptor cluster member 8 homolog (Xenopus laevis)	1.74833e-06	4	NA	NA	NA	NA	-0.607329	1.78882e-05	NA	NA	0.571015	9.77258e-05	0.541925	0.00196728
TCAL_10367	Similar to Tret1 Facilitated trehalose transporter Tret1 (Bombyx mori)	1.81355e-06	4	-0.54376	0.0482707	-0.499398	0.0476735	-0.623626	0.00311041	NA	NA	0.576167	0.011287	NA	NA
TCAL_15341	Protein of unknown function	2.07294e-06	4	NA	NA	NA	NA	-0.370407	0.0532347	NA	NA	0.520693	0.00163391	NA	NA
TCAL_11281	Similar to fng Fringe glycosyltransferase (Drosophila melanogaster)	2.28498e-06	4	NA	NA	NA	NA	NA	NA	0.496078	0.0167753	0.46807	0.0348386	NA	NA
TCAL_05510	Similar to UTR7 UDP-galactose/UDP-glucose transporter 7 (Arabidopsis thaliana)	4.65974e-06	4	NA	NA	-0.494692	0.0308509	-0.551128	0.00663846	NA	NA	NA	NA	NA	NA
TCAL_08621	fatty acid-binding homolog 5-like	6.01847e-06	4	NA	NA	-0.618248	0.0608249	-0.733596	0.00870308	NA	NA	0.78827	0.00450038	NA	NA
TCAL_17457	Similar to Gfpt1 Glutamine--fructose-6-phosphate aminotransferase [isomerizing] 1 (Mus musculus)	6.67249e-06	4	NA	NA	NA	NA	NA	NA	NA	NA	1.03904	0.0967419	NA	NA
TCAL_08770	Similar to Ppp1r14c Protein phosphatase 1 regulatory subunit 14C (Mus musculus)	6.78556e-06	4	-0.383222	0.0341096	-0.393136	0.0120748	-0.33054	0.038498	NA	NA	NA	NA	NA	NA
TCAL_09672	Similar to FAM214A Protein FAM214A (Gallus gallus)	9.9519e-06	4	NA	NA	NA	NA	NA	NA	0.187429	0.0503763	0.186983	0.0614653	NA	NA
TCAL_12705	Similar to Abca3 ATP-binding cassette sub-family A member 3 (Mus musculus)	1.24309e-05	4	NA	NA	-0.333416	0.055297	-0.364321	0.0160684	NA	NA	NA	NA	NA	NA
TCAL_08140	Similar to tropE Short-chain dehydrogenase/reductase tropE (Talaromyces stipitatus (strain ATCC 10500 / CBS 375.48 / QM 6759 / NRRL 1006))	2.02651e-05	4	NA	NA	-0.663052	0.045966	-1.0599	3.29968e-05	NA	NA	0.994718	0.000170557	0.791897	0.0280627
TCAL_02170	Similar to shv DnaJ homolog shv (Drosophila melanogaster)	2.46159e-05	4	NA	NA	-0.302159	0.0546696	-0.39911	0.00169957	NA	NA	0.305596	0.0427086	NA	NA
TCAL_13203	PREDICTED: lachesin-like	2.67674e-05	4	NA	NA	NA	NA	-0.773541	0.0430584	NA	NA	0.832748	0.0303384	NA	NA
TCAL_15698	Similar to PGRMC1 Membrane-associated progesterone receptor component 1 (Gallus gallus)	2.82792e-05	4	NA	NA	NA	NA	-1.27433	0.0282263	NA	NA	NA	NA	1.36325	0.0658212
TCAL_00968	Similar to Alad Delta-aminolevulinic acid dehydratase (Mus musculus)	3.00085e-05	4	NA	NA	NA	NA	NA	NA	0.188835	0.0909268	0.225838	0.0302616	NA	NA
TCAL_07096	Similar to Klf12 Krueppel-like factor 12 (Mus musculus)	3.33136e-05	4	NA	NA	NA	NA	NA	NA	1.1286	0.0403323	1.30151	0.0163334	NA	NA
TCAL_13686	Similar to Tret1-2 Facilitated trehalose transporter Tret1-2 homolog (Drosophila sechellia)	3.81301e-05	4	NA	NA	NA	NA	NA	NA	NA	NA	0.225855	0.0627635	NA	NA
TCAL_01016	Similar to Agrn Agrin (Rattus norvegicus)	4.07226e-05	4	NA	NA	NA	NA	NA	NA	NA	NA	0.665824	0.00423134	NA	NA
TCAL_11537	Similar to TIGAR Fructose-2,6-bisphosphatase TIGAR (Bos taurus)	4.69289e-05	4	NA	NA	NA	NA	NA	NA	NA	NA	1.37245	0.0737719	NA	NA
TCAL_04333	Similar to ncs-2 Neuronal calcium sensor 2 (Caenorhabditis elegans)	4.73283e-05	4	NA	NA	NA	NA	-0.636665	0.00437302	NA	NA	0.540275	0.034233	NA	NA
TCAL_12832	Similar to Kcnk18 Potassium channel subfamily K member 18 (Rattus norvegicus)	4.93835e-05	4	NA	NA	-0.610695	0.0621073	NA	NA	NA	NA	NA	NA	NA	NA
TCAL_06135	Similar to Slc35a3 UDP-N-acetylglucosamine transporter (Rattus norvegicus)	5.16727e-05	4	0.481634	0.0230474	NA	NA	NA	NA	NA	NA	NA	NA	NA	NA
TCAL_09026	Similar to vrs-2 Valine--tRNA ligase (Caenorhabditis elegans)	6.2641e-05	4	NA	NA	NA	NA	NA	NA	NA	NA	NA	NA	NA	NA
TCAL_17440	Similar to Histone H2B.3 (Tigriopus californicus)	6.28309e-05	4	NA	NA	NA	NA	NA	NA	NA	NA	0.589061	0.0195957	NA	NA
TCAL_11966	Protein of unknown function	7.91573e-05	4	NA	NA	NA	NA	-0.319239	0.0920408	NA	NA	0.415002	0.0156768	NA	NA
TCAL_06797	Similar to F10 Coagulation factor X (Mus musculus)	8.66681e-05	4	NA	NA	NA	NA	-0.985176	0.030074	NA	NA	NA	NA	NA	NA
TCAL_01503	Similar to EAG_12746 Diuretic hormone class 2 (Camponotus floridanus)	8.8623e-05	4	-0.938663	0.00344003	-0.683868	0.0535801	-1.40785	3.74153e-08	NA	NA	0.89329	0.0037246	NA	NA
TCAL_02780	Similar to SLC22A3 Solute carrier family 22 member 3 (Homo sapiens)	9.27288e-05	4	NA	NA	NA	NA	NA	NA	NA	NA	1.0127	0.011212	NA	NA
TCAL_08301	Similar to crb Protein crumbs (Drosophila melanogaster)	9.28362e-05	4	NA	NA	NA	NA	-0.260509	0.0759863	NA	NA	NA	NA	NA	NA
TCAL_14856	Protein of unknown function	9.41087e-05	4	NA	NA	NA	NA	NA	NA	1.16593	0.00760675	1.02775	0.0311141	NA	NA
TCAL_12508	Similar to Glutathione S-transferase (Musca domestica)	9.95295e-05	4	-0.41177	0.0681792	NA	NA	NA	NA	NA	NA	NA	NA	NA	NA
TCAL_03741	Similar to FBL4 F-box/LRR-repeat protein 4 (Arabidopsis thaliana)	0.000114237	4	NA	NA	NA	NA	NA	NA	NA	NA	0.696471	0.0944184	NA	NA
TCAL_01756	Similar to GFPT1 Glutamine--fructose-6-phosphate aminotransferase [isomerizing] 1 (Homo sapiens)	0.000126802	4	NA	NA	NA	NA	NA	NA	NA	NA	0.26411	0.0123078	NA	NA
TCAL_06385	Similar to Ptprb Receptor-type tyrosine-protein phosphatase beta (Mus musculus)	0.000136813	4	NA	NA	NA	NA	NA	NA	NA	NA	0.21308	0.0874442	NA	NA
TCAL_01455	Similar to AAEL008004 Elongation of very long chain fatty acids protein AAEL008004 (Aedes aegypti)	0.000142502	4	NA	NA	NA	NA	NA	NA	NA	NA	NA	NA	NA	NA
TCAL_04465	BCL9 homolog	0.000147264	4	NA	NA	NA	NA	NA	NA	NA	NA	1.53359	2.73507e-05	NA	NA
TCAL_00777	Similar to KCNJ12 ATP-sensitive inward rectifier potassium channel 12 (Homo sapiens)	0.000153014	4	NA	NA	NA	NA	NA	NA	NA	NA	NA	NA	NA	NA
TCAL_01274	Similar to L-amino-acid oxidase (Siganus canaliculatus)	0.000161762	4	NA	NA	-0.662121	0.0999895	NA	NA	NA	NA	NA	NA	NA	NA
TCAL_11603	Similar to Tspan5 Tetraspanin-5 (Rattus norvegicus)	0.000212697	4	NA	NA	NA	NA	NA	NA	NA	NA	1.49496	0.00242592	1.24159	0.0846016
TCAL_16064	Similar to CanB2 Calcineurin subunit B type 2 (Drosophila melanogaster)	0.000226511	4	NA	NA	NA	NA	NA	NA	NA	NA	0.289137	0.0485283	NA	NA
TCAL_08836	suppressor SRP40-like	0.000237744	4	NA	NA	NA	NA	NA	NA	NA	NA	NA	NA	NA	NA
TCAL_03858	Similar to DWF5 7-dehydrocholesterol reductase (Arabidopsis thaliana)	0.000243076	4	NA	NA	NA	NA	-0.320351	0.00656691	NA	NA	NA	NA	NA	NA
TCAL_16944	Protein of unknown function	0.000252474	4	NA	NA	NA	NA	NA	NA	NA	NA	NA	NA	NA	NA
TCAL_00623	Similar to KLHL17 Kelch-like protein 17 (Homo sapiens)	0.00026016	4	NA	NA	NA	NA	NA	NA	NA	NA	0.595948	0.0542495	NA	NA
TCAL_10385	Similar to pyx Transient receptor potential channel pyrexia (Drosophila melanogaster)	0.000264905	4	NA	NA	NA	NA	NA	NA	NA	NA	NA	NA	NA	NA
TCAL_03371	Similar to PHKG2 Phosphorylase b kinase gamma catalytic chain, liver/testis isoform (Bos taurus)	0.000288661	4	NA	NA	NA	NA	NA	NA	NA	NA	NA	NA	NA	NA
TCAL_07691	Similar to RECQL5 ATP-dependent DNA helicase Q5 (Homo sapiens)	0.0003271	4	NA	NA	NA	NA	NA	NA	NA	NA	0.302624	0.0332461	NA	NA
TCAL_04979	Similar to atad3-b ATPase family AAA domain-containing protein 3-B (Xenopus laevis)	0.000330295	4	NA	NA	NA	NA	NA	NA	NA	NA	0.169631	0.0811501	NA	NA
TCAL_12462	Similar to Dusp27 Inactive dual specificity phosphatase 27 (Mus musculus)	0.000330554	4	NA	NA	-0.765576	0.00784219	NA	NA	NA	NA	NA	NA	NA	NA
TCAL_06513	Similar to CD109 CD109 antigen (Homo sapiens)	0.000340819	4	NA	NA	NA	NA	NA	NA	NA	NA	NA	NA	NA	NA
TCAL_08547	Similar to entpd7 Ectonucleoside triphosphate diphosphohydrolase 7 (Xenopus tropicalis)	0.000377158	4	NA	NA	NA	NA	NA	NA	NA	NA	0.545604	0.0975877	NA	NA
TCAL_12978	Similar to B4gat1 Beta-1,4-glucuronyltransferase 1 (Mus musculus)	0.000403853	4	NA	NA	NA	NA	-0.313819	0.0545402	NA	NA	0.298745	0.0962522	NA	NA
TCAL_10032	golgin subfamily B member 1	0.000437943	4	NA	NA	NA	NA	-0.3377	0.0160227	NA	NA	0.406225	0.00215477	NA	NA
TCAL_16574	Protein of unknown function	0.000484627	4	NA	NA	NA	NA	NA	NA	NA	NA	NA	NA	NA	NA
TCAL_12580	Similar to lhx3 LIM/homeobox protein Lhx3 (Danio rerio)	0.000485464	4	NA	NA	NA	NA	NA	NA	NA	NA	1.46852	0.0288413	NA	NA
TCAL_04530	Similar to Dnaaf1 Dynein assembly factor 1, axonemal (Rattus norvegicus)	0.000489994	4	-0.551871	0.00456813	NA	NA	NA	NA	NA	NA	NA	NA	NA	NA
TCAL_08820	Similar to ELOVL6 Elongation of very long chain fatty acids protein 6 (Gallus gallus)	0.000493519	4	NA	NA	NA	NA	NA	NA	NA	NA	NA	NA	NA	NA
TCAL_10896	Similar to mew Integrin alpha-PS1 (Drosophila melanogaster)	0.000528881	4	NA	NA	-0.379404	0.0596423	NA	NA	NA	NA	NA	NA	NA	NA
TCAL_01360	Similar to Slc25a32 Mitochondrial folate transporter/carrier (Mus musculus)	0.000550666	4	NA	NA	NA	NA	NA	NA	NA	NA	0.731133	0.0861836	NA	NA
TCAL_00322	Similar to Alg12 Dol-P-Man:Man(7)GlcNAc(2)-PP-Dol alpha-1,6-mannosyltransferase (Mus musculus)	0.000620362	4	NA	NA	NA	NA	-0.327934	0.0130355	NA	NA	0.279104	0.0675634	NA	NA
TCAL_17251	Similar to Ttn Titin (Mus musculus)	0.000627606	4	NA	NA	NA	NA	NA	NA	0.938256	0.015063	NA	NA	NA	NA
TCAL_09168	Protein of unknown function	0.000704795	4	NA	NA	-0.421534	0.0363038	NA	NA	NA	NA	NA	NA	NA	NA
TCAL_09391	Protein of unknown function	0.000719852	4	NA	NA	NA	NA	NA	NA	0.672514	0.0108307	0.557008	0.0672931	NA	NA
TCAL_16376	Protein of unknown function	0.000746651	4	NA	NA	NA	NA	-0.194931	0.0096878	NA	NA	0.189191	0.017416	NA	NA
TCAL_06880	Similar to Cpr NADPH--cytochrome P450 reductase (Drosophila melanogaster)	0.000761568	4	NA	NA	NA	NA	-0.21252	0.0225097	NA	NA	0.217361	0.0240057	NA	NA
TCAL_01845	Similar to Nxnl2 Nucleoredoxin-like protein 2 (Mus musculus)	0.000763202	4	NA	NA	NA	NA	-0.346243	0.0177227	NA	NA	NA	NA	NA	NA
TCAL_16964	kin of IRRE 3	0.000766294	4	NA	NA	NA	NA	NA	NA	NA	NA	0.968077	0.0104801	NA	NA
TCAL_01598	Similar to Dnajb9 DnaJ homolog subfamily B member 9 (Rattus norvegicus)	0.000783091	4	NA	NA	NA	NA	NA	NA	NA	NA	0.454613	0.0784473	NA	NA
TCAL_12581	Similar to nhr-91 Nuclear hormone receptor family member nhr-91 (Caenorhabditis elegans)	0.000853694	4	NA	NA	NA	NA	NA	NA	NA	NA	NA	NA	NA	NA
TCAL_10845	Similar to cher Filamin-A (Drosophila melanogaster)	0.000866479	4	NA	NA	NA	NA	NA	NA	NA	NA	NA	NA	NA	NA
TCAL_12761	Similar to hth Homeobox protein homothorax (Drosophila melanogaster)	0.000941068	4	NA	NA	NA	NA	NA	NA	NA	NA	1.45944	0.0129822	NA	NA
TCAL_15109	Similar to THAP5 THAP domain-containing protein 5 (Gallus gallus)	0.00100671	4	NA	NA	NA	NA	NA	NA	NA	NA	0.39745	0.0820505	NA	NA
TCAL_06440	Similar to TCTE1 T-complex-associated testis-expressed protein 1 (Macaca fascicularis)	0.00103018	4	NA	NA	NA	NA	-1.21143	0.0212644	NA	NA	NA	NA	NA	NA
TCAL_03936	Similar to ABRA Actin-binding Rho-activating protein (Homo sapiens)	0.00104403	4	NA	NA	NA	NA	NA	NA	NA	NA	0.397355	0.0182674	NA	NA
TCAL_01783	uncharacterized oxidoreductase dhs-27-like	0.00104694	4	NA	NA	NA	NA	NA	NA	0.189581	0.0498342	NA	NA	NA	NA
TCAL_13757	Similar to B3GALT1 Beta-1,3-galactosyltransferase 1 (Pongo pygmaeus)	0.00110671	4	NA	NA	NA	NA	NA	NA	NA	NA	NA	NA	NA	NA
TCAL_05182	Similar to ENTPD1 Ectonucleoside triphosphate diphosphohydrolase 1 (Homo sapiens)	0.00111038	4	NA	NA	NA	NA	NA	NA	NA	NA	0.580419	0.00442005	NA	NA
TCAL_00188	Similar to znf395 Zinc finger protein 395 (Xenopus laevis)	0.00120033	4	NA	NA	NA	NA	NA	NA	NA	NA	1.72429	0.00078306	NA	NA
TCAL_14398	Similar to Cuticle protein 6 (Blaberus craniifer)	0.00126822	4	NA	NA	NA	NA	NA	NA	NA	NA	NA	NA	NA	NA
TCAL_08834	Similar to MFSD8 Major facilitator superfamily domain-containing protein 8 (Homo sapiens)	0.00130524	4	NA	NA	NA	NA	NA	NA	NA	NA	0.333636	0.0962522	NA	NA
TCAL_08906	Similar to GAL3ST1 Galactosylceramide sulfotransferase (Bos taurus)	0.00130861	4	NA	NA	NA	NA	NA	NA	0.458667	0.0762653	0.619125	0.00695831	NA	NA
TCAL_00242	Similar to Spn88Ea Serine protease inhibitor 88Ea (Drosophila melanogaster)	0.00136074	4	NA	NA	NA	NA	NA	NA	NA	NA	NA	NA	NA	NA
TCAL_02803	Protein of unknown function	0.00138282	4	NA	NA	NA	NA	NA	NA	NA	NA	NA	NA	NA	NA
TCAL_11003	Similar to Ros1 Proto-oncogene tyrosine-protein kinase ROS (Rattus norvegicus)	0.00142996	4	NA	NA	-0.448734	0.0910509	NA	NA	NA	NA	NA	NA	NA	NA
TCAL_00399	Similar to Klhl12 Kelch-like protein 12 (Mus musculus)	0.00143548	4	NA	NA	NA	NA	-0.334709	0.0693018	NA	NA	0.367751	0.0451645	NA	NA
TCAL_06506	Similar to met14 Adenylyl-sulfate kinase (Schizosaccharomyces pombe (strain 972 / ATCC 24843))	0.00152007	4	NA	NA	NA	NA	NA	NA	NA	NA	NA	NA	NA	NA
TCAL_10996	Similar to GALNT1 Polypeptide N-acetylgalactosaminyltransferase 1 (Sus scrofa)	0.0016769	4	NA	NA	NA	NA	NA	NA	0.675438	0.0336706	NA	NA	NA	NA
TCAL_00253	Protein of unknown function	0.00169335	4	NA	NA	NA	NA	NA	NA	NA	NA	0.539851	0.0205242	NA	NA
TCAL_00497	Similar to PFDN5 Prefoldin subunit 5 (Homo sapiens)	0.00169419	4	NA	NA	NA	NA	-0.159684	0.0462752	NA	NA	NA	NA	NA	NA
TCAL_06543	Protein of unknown function	0.00176296	4	NA	NA	NA	NA	NA	NA	NA	NA	NA	NA	NA	NA
TCAL_09498	Protein of unknown function	0.00179218	4	NA	NA	NA	NA	NA	NA	NA	NA	NA	NA	NA	NA
TCAL_09055	Similar to syvn1-b E3 ubiquitin-protein ligase synoviolin B (Xenopus laevis)	0.00180496	4	NA	NA	NA	NA	NA	NA	NA	NA	0.283099	0.0163304	NA	NA
TCAL_13129	Similar to DYNLRB2 Dynein light chain roadblock-type 2 (Bos taurus)	0.00186903	4	NA	NA	NA	NA	NA	NA	NA	NA	0.491541	0.0610945	NA	NA
TCAL_04687	Similar to calm Calmodulin (Oreochromis mossambicus)	0.00198069	4	NA	NA	NA	NA	NA	NA	NA	NA	NA	NA	NA	NA
TCAL_09148	Similar to foxf1-b Forkhead box protein F1-B (Xenopus laevis)	0.00201896	4	NA	NA	NA	NA	NA	NA	NA	NA	NA	NA	NA	NA
TCAL_10425	Similar to PDSS1 Decaprenyl-diphosphate synthase subunit 1 (Homo sapiens)	0.00210318	4	NA	NA	NA	NA	-0.746987	0.0231752	NA	NA	0.668696	0.0714977	NA	NA
TCAL_04053	Similar to YMR099C Glucose-6-phosphate 1-epimerase (Saccharomyces cerevisiae (strain ATCC 204508 / S288c))	0.00226478	4	NA	NA	NA	NA	NA	NA	NA	NA	NA	NA	NA	NA
TCAL_14797	Similar to hil-4 Histone H1.4 (Caenorhabditis elegans)	0.00245898	4	NA	NA	NA	NA	NA	NA	0.499027	0.00799698	NA	NA	NA	NA
TCAL_16974	Protein of unknown function	0.00256254	4	NA	NA	NA	NA	NA	NA	NA	NA	1.04959	0.0783401	NA	NA
TCAL_05501	Similar to GABRR2 Gamma-aminobutyric acid receptor subunit rho-2 (Bos taurus)	0.00260029	4	NA	NA	NA	NA	NA	NA	NA	NA	NA	NA	NA	NA
TCAL_07858	Similar to Fubp1 Far upstream element-binding protein 1 (Rattus norvegicus)	0.0027094	4	NA	NA	NA	NA	-0.204808	0.010733	NA	NA	0.183163	0.0393775	NA	NA
TCAL_01495	Protein of unknown function	0.00281946	4	NA	NA	NA	NA	NA	NA	1.3047	0.0101495	NA	NA	NA	NA
TCAL_11137	Similar to edc3 Enhancer of mRNA-decapping protein 3 (Danio rerio)	0.00289333	4	NA	NA	NA	NA	NA	NA	NA	NA	NA	NA	NA	NA
TCAL_05359	Similar to Gpc6 Glypican-6 (Mus musculus)	0.00300327	4	NA	NA	NA	NA	NA	NA	NA	NA	1.13227	0.0514213	NA	NA
TCAL_03630	Similar to Mcm8 DNA helicase MCM8 (Mus musculus)	0.00312649	4	NA	NA	NA	NA	NA	NA	NA	NA	0.322027	0.0289013	NA	NA
TCAL_15812	Similar to nAChRbeta1 Acetylcholine receptor subunit beta-like 1 (Drosophila melanogaster)	0.00317664	4	NA	NA	NA	NA	NA	NA	NA	NA	1.3303	0.0613196	NA	NA
TCAL_16042	Protein of unknown function	0.00325038	4	NA	NA	NA	NA	NA	NA	NA	NA	0.322124	0.0646417	NA	NA
TCAL_15704	Similar to Elmod2 ELMO domain-containing protein 2 (Mus musculus)	0.00326885	4	NA	NA	NA	NA	NA	NA	NA	NA	NA	NA	NA	NA
TCAL_02550	Similar to FAM60A Protein FAM60A (Homo sapiens)	0.00331522	4	NA	NA	-0.279453	0.0754749	NA	NA	NA	NA	NA	NA	NA	NA
TCAL_13047	Similar to FAD3 Omega-3 fatty acid desaturase, endoplasmic reticulum (Nicotiana tabacum)	0.00338827	4	NA	NA	NA	NA	NA	NA	NA	NA	0.897448	0.0303384	NA	NA
TCAL_14298	Similar to UTP23 rRNA-processing protein UTP23 homolog (Bos taurus)	0.00355082	4	NA	NA	NA	NA	NA	NA	NA	NA	NA	NA	NA	NA
TCAL_13067	Similar to inx2 Innexin inx2 (Schistocerca americana)	0.00382496	4	NA	NA	NA	NA	NA	NA	NA	NA	0.39192	0.0485283	NA	NA
TCAL_17133	Protein of unknown function	0.00450422	4	NA	NA	NA	NA	NA	NA	NA	NA	NA	NA	NA	NA
TCAL_03075	Similar to DCLK1 Serine/threonine-protein kinase DCLK1 (Homo sapiens)	0.00464353	4	NA	NA	NA	NA	NA	NA	NA	NA	NA	NA	NA	NA
TCAL_05138	Similar to sprtn SprT-like domain-containing protein Spartan (Xenopus tropicalis)	0.00523323	4	NA	NA	NA	NA	NA	NA	NA	NA	0.205718	0.0466565	NA	NA
TCAL_05667	Protein of unknown function	0.00557833	4	NA	NA	NA	NA	NA	NA	NA	NA	NA	NA	NA	NA
TCAL_10841	Similar to SBSPON Somatomedin-B and thrombospondin type-1 domain-containing protein (Bos taurus)	0.00560908	4	NA	NA	NA	NA	NA	NA	NA	NA	NA	NA	NA	NA
TCAL_15610	Protein of unknown function	0.00658926	4	NA	NA	NA	NA	NA	NA	1.27118	0.0102445	1.31171	0.00973619	NA	NA
TCAL_10080	Protein of unknown function	0.00815534	4	NA	NA	NA	NA	NA	NA	NA	NA	NA	NA	NA	NA
TCAL_02939	Similar to Mo25 Protein Mo25 (Drosophila melanogaster)	0.00820427	4	NA	NA	NA	NA	NA	NA	0.162492	0.0882244	NA	NA	NA	NA
TCAL_07775	Similar to DACH1 Dachshund homolog 1 (Homo sapiens)	0.0108288	4	NA	NA	NA	NA	NA	NA	NA	NA	1.9091	0.030945	NA	NA
TCAL_13317	Protein of unknown function	0.0113298	4	NA	NA	NA	NA	NA	NA	NA	NA	NA	NA	NA	NA
TCAL_10170	Protein of unknown function	6.65611e-14	5	-0.491983	0.0172887	NA	NA	NA	NA	-0.752683	1.34181e-06	-0.673681	3.9204e-05	NA	NA
TCAL_11456	Similar to AVT3B Amino acid transporter AVT3B (Arabidopsis thaliana)	4.48259e-13	5	NA	NA	0.297686	0.0830099	0.556716	2.64224e-06	NA	NA	-0.735526	7.93067e-11	-0.402854	0.0127805
TCAL_10176	Similar to TACR2 Substance-K receptor (Canis lupus familiaris)	2.96738e-12	5	-0.579729	0.0960461	NA	NA	NA	NA	-0.885514	0.000165871	-1.05809	1.80611e-06	-0.752303	0.00863156
TCAL_02167	Similar to nhr-14 Nuclear hormone receptor family member nhr-14 (Caenorhabditis elegans)	5.82972e-12	5	NA	NA	NA	NA	NA	NA	-0.821654	6.81486e-06	-1.07552	2.24124e-10	NA	NA
TCAL_13139	Similar to Slc18b1 MFS-type transporter SLC18B1 (Mus musculus)	4.73821e-11	5	NA	NA	NA	NA	0.34814	0.00595458	NA	NA	-0.464208	6.57116e-05	-0.453124	0.000939769
TCAL_08950	Protein of unknown function	6.23689e-11	5	NA	NA	NA	NA	NA	NA	-0.600556	0.000112505	-0.750224	2.63995e-07	-0.415021	0.074581
TCAL_04517	Similar to Heat shock 70 kDa protein cognate 4 (Manduca sexta)	2.02565e-10	5	NA	NA	NA	NA	0.679602	0.0130532	-1.45357	1.96334e-11	-2.13317	5.53266e-25	-0.857021	0.00368957
TCAL_15195	Similar to setd7 Histone-lysine N-methyltransferase SETD7 (Halocynthia roretzi)	2.85338e-10	5	NA	NA	0.739707	0.000141123	0.876887	8.62725e-07	0.669927	0.000567538	NA	NA	-0.641689	0.00608523
TCAL_17243	Protein of unknown function	2.24147e-09	5	NA	NA	NA	NA	NA	NA	-0.460465	0.000869492	-0.439618	0.00246931	NA	NA
TCAL_16261	Similar to Jph3 Junctophilin-3 (Mus musculus)	2.53536e-09	5	NA	NA	NA	NA	NA	NA	-0.385444	0.000924005	-0.363615	0.00310745	NA	NA
TCAL_11277	Similar to Dat Dopamine N-acetyltransferase (Drosophila melanogaster)	4.23325e-09	5	NA	NA	NA	NA	NA	NA	-0.283423	0.0296468	-0.357369	0.00253925	NA	NA
TCAL_01071	Similar to HMCN1 Hemicentin-1 (Homo sapiens)	4.8711e-09	5	NA	NA	NA	NA	0.450712	0.0314004	NA	NA	-0.708894	9.30034e-05	-0.735051	0.00036238
TCAL_04316	Similar to Gls Glutaminase kidney isoform, mitochondrial (Mus musculus)	8.4205e-09	5	NA	NA	NA	NA	NA	NA	-0.319464	0.0569425	-0.481997	0.00044954	-0.387078	0.0392847
TCAL_11827	Similar to Tulp4 Tubby-related protein 4 (Mus musculus)	8.50453e-09	5	NA	NA	NA	NA	NA	NA	NA	NA	NA	NA	-0.599243	0.00168257
TCAL_12301	Similar to noc Zinc finger protein Noc (Drosophila melanogaster)	9.27754e-09	5	NA	NA	0.808435	6.83291e-05	0.793273	6.24201e-05	NA	NA	-0.449016	0.0856434	NA	NA
TCAL_08249	Similar to PIM3 Serine/threonine-protein kinase pim-3 (Coturnix japonica)	1.95203e-08	5	NA	NA	NA	NA	0.665407	0.00413097	-0.546091	0.0405483	-1.2115	8.3169e-10	-0.816007	0.00131772
TCAL_08774	Similar to slc16a10 Monocarboxylate transporter 10 (Danio rerio)	3.66332e-08	5	NA	NA	0.250885	0.0447246	0.326869	0.00136826	NA	NA	-0.359721	0.00033973	NA	NA
TCAL_12055	Protein of unknown function	4.78205e-08	5	NA	NA	0.535289	0.0387891	0.703651	0.000665677	NA	NA	-0.488877	0.0485276	-0.532018	0.0844009
TCAL_06058	Protein of unknown function	1.34515e-07	5	NA	NA	NA	NA	NA	NA	-0.413714	0.0636705	-0.523297	0.00840568	NA	NA
TCAL_15764	Similar to Shroom2 Protein Shroom2 (Rattus norvegicus)	1.51508e-07	5	NA	NA	NA	NA	0.344327	0.00137545	NA	NA	-0.35848	0.00090664	-0.318422	0.0214485
TCAL_00144	Similar to fem1c Protein fem-1 homolog C (Xenopus laevis)	4.39333e-07	5	NA	NA	NA	NA	NA	NA	-0.183721	0.0877586	-0.206741	0.0457672	-0.218081	0.0954319
TCAL_03120	Similar to cac Voltage-dependent calcium channel type A subunit alpha-1 (Drosophila melanogaster)	4.65828e-07	5	NA	NA	NA	NA	NA	NA	NA	NA	-0.585056	0.000347947	NA	NA
TCAL_03760	Similar to Gns N-acetylglucosamine-6-sulfatase (Mus musculus)	6.51832e-07	5	NA	NA	NA	NA	NA	NA	-0.55925	0.0121363	-0.719277	0.000334963	NA	NA
TCAL_02414	Similar to Cenpv Centromere protein V (Mus musculus)	6.5966e-07	5	NA	NA	NA	NA	0.517874	0.0124064	NA	NA	-0.618899	0.00197401	NA	NA
TCAL_04548	Similar to ZMIZ1 Zinc finger MIZ domain-containing protein 1 (Homo sapiens)	7.79065e-07	5	NA	NA	NA	NA	NA	NA	-0.322047	0.00524341	-0.330206	0.0050171	NA	NA
TCAL_04073	Protein of unknown function	8.16026e-07	5	NA	NA	NA	NA	NA	NA	-0.54212	0.0414419	-0.780205	0.000527284	-0.787999	0.00272168
TCAL_03293	Similar to ZNF609 Zinc finger protein 609 (Homo sapiens)	8.53473e-07	5	NA	NA	NA	NA	0.443805	0.00950387	NA	NA	NA	NA	-0.539278	0.0046919
TCAL_06401	Similar to TMPRSS13 Transmembrane protease serine 13 (Homo sapiens)	1.19303e-06	5	NA	NA	NA	NA	0.471705	0.0203395	NA	NA	NA	NA	-0.543088	0.02813
TCAL_06233	Protein of unknown function	2.63869e-06	5	NA	NA	NA	NA	NA	NA	NA	NA	-0.698167	0.00695747	NA	NA
TCAL_04869	Similar to PCLO Protein piccolo (Fragment) (Gallus gallus)	3.63346e-06	5	NA	NA	NA	NA	NA	NA	-0.268327	0.0279414	-0.267474	0.0355297	NA	NA
TCAL_12132	Similar to CREBL2 cAMP-responsive element-binding protein-like 2 (Bos taurus)	6.15438e-06	5	NA	NA	NA	NA	0.246256	0.0116423	NA	NA	-0.265444	0.00662129	NA	NA
TCAL_12721	Similar to DMAP1 DNA methyltransferase 1-associated protein 1 (Homo sapiens)	8.45605e-06	5	NA	NA	NA	NA	NA	NA	NA	NA	-0.22427	0.0811501	NA	NA
TCAL_11881	Similar to Dys Dystrophin, isoform D (Drosophila melanogaster)	8.48099e-06	5	NA	NA	NA	NA	NA	NA	NA	NA	-0.529741	0.00186307	NA	NA
TCAL_16799	organic solute transporter subunit alpha-like	9.24847e-06	5	NA	NA	NA	NA	NA	NA	-0.455879	0.0197043	-0.579237	0.00114502	NA	NA
TCAL_08698	Similar to CG4050 Transmembrane and TPR repeat-containing protein CG4050 (Drosophila melanogaster)	1.09277e-05	5	NA	NA	NA	NA	NA	NA	NA	NA	-0.577224	0.0490388	-0.669754	0.0554667
TCAL_03115	Similar to Nphs1 Nephrin (Mus musculus)	1.33387e-05	5	NA	NA	NA	NA	NA	NA	NA	NA	-0.509717	0.00114488	NA	NA
TCAL_12372	Similar to TkR99D Tachykinin-like peptides receptor 99D (Drosophila melanogaster)	1.6141e-05	5	NA	NA	0.527046	0.0446884	0.590358	0.00928309	NA	NA	NA	NA	NA	NA
TCAL_05461	Protein of unknown function	2.20389e-05	5	NA	NA	0.525992	0.0521367	0.670893	0.0022051	NA	NA	NA	NA	NA	NA
TCAL_10333	Similar to Pex12 Peroxisome assembly protein 12 (Mus musculus)	2.71859e-05	5	NA	NA	NA	NA	NA	NA	NA	NA	-0.66112	0.00431386	NA	NA
TCAL_12669	Similar to Dram1 DNA damage-regulated autophagy modulator protein 1 (Mus musculus)	2.79683e-05	5	NA	NA	NA	NA	0.282994	0.0387379	NA	NA	-0.400669	0.000978824	NA	NA
TCAL_07541	Protein of unknown function	2.86153e-05	5	NA	NA	NA	NA	0.674927	0.0245333	NA	NA	-0.790075	0.00710417	NA	NA
TCAL_08534	Protein of unknown function	3.25762e-05	5	NA	NA	0.41827	0.0384879	0.377391	0.0543642	NA	NA	-0.377798	0.0696095	NA	NA
TCAL_10257	Protein of unknown function	3.3327e-05	5	NA	NA	0.908632	0.0471453	0.880229	0.0384416	NA	NA	NA	NA	NA	NA
TCAL_03405	Similar to Nphs1 Nephrin (Rattus norvegicus)	3.55005e-05	5	NA	NA	NA	NA	NA	NA	NA	NA	-0.442802	0.0156571	-0.490734	0.020657
TCAL_09415	Similar to Slc5a6 Sodium-dependent multivitamin transporter (Rattus norvegicus)	3.83665e-05	5	NA	NA	NA	NA	0.376554	0.0573127	NA	NA	-0.369933	0.0821347	-0.434398	0.085256
TCAL_16350	Similar to onecut Homeobox protein onecut (Drosophila melanogaster)	4.42641e-05	5	NA	NA	NA	NA	NA	NA	-0.649846	0.051256	-0.896375	0.00161555	NA	NA
TCAL_16268	Similar to Sox14 Putative transcription factor SOX-14 (Drosophila melanogaster)	4.77624e-05	5	NA	NA	NA	NA	0.326984	0.047103	NA	NA	-0.437439	0.00357665	-0.430945	0.0198863
TCAL_11530	Similar to Isotocin receptor (Catostomus commersonii)	5.23395e-05	5	NA	NA	NA	NA	0.383996	0.0378175	NA	NA	NA	NA	-0.464133	0.0357455
TCAL_16083	Similar to Inx2 Innexin inx2 (Drosophila melanogaster)	5.56557e-05	5	NA	NA	NA	NA	0.889996	0.00895363	NA	NA	NA	NA	-0.880946	0.0504281
TCAL_07253	Similar to rhbdf1 Inactive rhomboid protein 1 (Danio rerio)	6.45796e-05	5	NA	NA	NA	NA	NA	NA	NA	NA	-0.463637	0.000824922	NA	NA
TCAL_00311	Similar to Agrn Agrin (Mus musculus)	6.7804e-05	5	NA	NA	NA	NA	NA	NA	-0.449174	0.0467944	-0.58894	0.00314709	NA	NA
TCAL_12490	Protein of unknown function	7.38186e-05	5	NA	NA	NA	NA	NA	NA	NA	NA	-0.417224	0.0347831	NA	NA
TCAL_06151	Similar to BCKDHA 2-oxoisovalerate dehydrogenase subunit alpha, mitochondrial (Bos taurus)	7.66176e-05	5	NA	NA	NA	NA	0.242451	0.0688847	NA	NA	NA	NA	NA	NA
TCAL_09280	Similar to GFPT2 Glutamine--fructose-6-phosphate aminotransferase [isomerizing] 2 (Homo sapiens)	9.85434e-05	5	NA	NA	NA	NA	NA	NA	-0.534984	0.00201206	-0.439891	0.0281557	NA	NA
TCAL_02561	Similar to Ars2 Serrate RNA effector molecule homolog (Drosophila erecta)	0.000167847	5	NA	NA	NA	NA	NA	NA	-0.221405	0.0436433	NA	NA	NA	NA
TCAL_01333	Similar to ZNF585B Zinc finger protein 585B (Homo sapiens)	0.000190516	5	NA	NA	NA	NA	NA	NA	-0.38815	0.0657632	-0.514549	0.00536999	NA	NA
TCAL_08054	Similar to Lac Lachesin (Drosophila melanogaster)	0.000190581	5	NA	NA	NA	NA	NA	NA	-0.491999	0.0382499	-0.476409	0.0591742	NA	NA
TCAL_04284	Similar to BCAR3 Breast cancer anti-estrogen resistance protein 3 (Bos taurus)	0.000194204	5	NA	NA	NA	NA	0.636583	0.0672289	NA	NA	-0.752192	0.0270043	NA	NA
TCAL_09156	polycystic kidney disease 1 like 1-	0.000199556	5	NA	NA	NA	NA	NA	NA	NA	NA	NA	NA	-0.389632	0.0371061
TCAL_11154	Similar to bab1 Protein bric-a-brac 1 (Drosophila melanogaster)	0.000201504	5	NA	NA	NA	NA	0.693314	0.000213144	NA	NA	-0.643764	0.000979252	NA	NA
TCAL_11092	Similar to TBX18 T-box transcription factor TBX18 (Homo sapiens)	0.000215693	5	NA	NA	NA	NA	NA	NA	NA	NA	NA	NA	-1.20156	0.0217757
TCAL_07195	Similar to ARA1 Acetylcholine receptor subunit alpha-like (Manduca sexta)	0.000222995	5	NA	NA	NA	NA	NA	NA	NA	NA	-0.488157	0.0239675	NA	NA
TCAL_14971	Similar to SDCBP Syntenin-1 (Homo sapiens)	0.000268891	5	NA	NA	NA	NA	0.189704	0.0708205	NA	NA	NA	NA	NA	NA
TCAL_04529	Similar to Fatty acid-binding protein, liver (Ginglymostoma cirratum)	0.000273543	5	NA	NA	NA	NA	NA	NA	NA	NA	-0.469269	0.0235909	NA	NA
TCAL_05932	GM13516	0.000282426	5	NA	NA	NA	NA	NA	NA	NA	NA	-0.191587	0.0424774	NA	NA
TCAL_15180	Protein of unknown function	0.000312246	5	NA	NA	NA	NA	NA	NA	NA	NA	NA	NA	NA	NA
TCAL_00688	Similar to tbc1d7 TBC1 domain family member 7 (Danio rerio)	0.00040674	5	NA	NA	NA	NA	NA	NA	NA	NA	NA	NA	NA	NA
TCAL_11159	Similar to slc6a9 Sodium- and chloride-dependent glycine transporter 1 (Xenopus laevis)	0.000432037	5	NA	NA	NA	NA	NA	NA	NA	NA	-0.390276	0.00797307	NA	NA
TCAL_03871	Protein of unknown function	0.000441116	5	NA	NA	NA	NA	NA	NA	NA	NA	NA	NA	NA	NA
TCAL_14390	Similar to nhr-91 Nuclear hormone receptor family member nhr-91 (Caenorhabditis elegans)	0.000512027	5	NA	NA	NA	NA	NA	NA	NA	NA	-0.468778	0.00626967	NA	NA
TCAL_09931	Similar to FAIM Fas apoptotic inhibitory molecule 1 (Bos taurus)	0.00055225	5	NA	NA	NA	NA	0.460257	0.0509553	NA	NA	NA	NA	-0.546743	0.0557381
TCAL_05080	Similar to Sarcoplasmic calcium-binding proteins I, III, and IV (Branchiostoma lanceolatum)	0.000579545	5	NA	NA	NA	NA	NA	NA	NA	NA	NA	NA	NA	NA
TCAL_11000	Similar to aldh4a1 Delta-1-pyrroline-5-carboxylate dehydrogenase, mitochondrial (Danio rerio)	0.000583281	5	NA	NA	NA	NA	0.260284	0.0155247	NA	NA	-0.230813	0.0557426	-0.257095	0.0722827
TCAL_07460	Similar to Rcl1 RNA 3'-terminal phosphate cyclase-like protein (Mus musculus)	0.0006092	5	NA	NA	NA	NA	NA	NA	NA	NA	NA	NA	NA	NA
TCAL_08560	Similar to SLC2A13 Proton myo-inositol cotransporter (Homo sapiens)	0.000673222	5	NA	NA	NA	NA	NA	NA	-0.491582	0.0137293	-0.540133	0.00586665	NA	NA
TCAL_07838	cell adhesion molecule 2-like	0.000723289	5	NA	NA	NA	NA	NA	NA	NA	NA	NA	NA	NA	NA
TCAL_15575	Protein of unknown function	0.000794648	5	NA	NA	NA	NA	0.305006	0.0650731	NA	NA	NA	NA	NA	NA
TCAL_12558	Similar to ceh-9 Homeobox protein ceh-9 (Caenorhabditis elegans)	0.000936724	5	NA	NA	NA	NA	0.683813	0.0321141	NA	NA	NA	NA	NA	NA
TCAL_03559	Protein of unknown function	0.000947446	5	NA	NA	NA	NA	0.792892	0.038498	NA	NA	NA	NA	NA	NA
TCAL_04252	Protein of unknown function	0.000990361	5	NA	NA	NA	NA	NA	NA	NA	NA	-0.755944	0.0931092	NA	NA
TCAL_17288	Protein of unknown function	0.00104296	5	NA	NA	NA	NA	NA	NA	NA	NA	NA	NA	NA	NA
TCAL_14360	Similar to GA18377 Coiled-coil and C2 domain-containing protein 1-like (Drosophila pseudoobscura pseudoobscura)	0.00105052	5	NA	NA	NA	NA	NA	NA	NA	NA	NA	NA	NA	NA
TCAL_01264	Similar to TBC1D30 TBC1 domain family member 30 (Homo sapiens)	0.0010809	5	NA	NA	NA	NA	NA	NA	-0.431273	0.0283789	-0.376539	0.0931934	NA	NA
TCAL_11022	guanylate cyclase	0.00118183	5	NA	NA	NA	NA	NA	NA	NA	NA	NA	NA	NA	NA
TCAL_00509	Similar to ZSWIM5 Zinc finger SWIM domain-containing protein 5 (Homo sapiens)	0.0011988	5	NA	NA	NA	NA	NA	NA	NA	NA	NA	NA	-0.91298	0.0503985
TCAL_11334	Protein of unknown function	0.00125177	5	NA	NA	NA	NA	NA	NA	NA	NA	NA	NA	-1.52708	0.0391436
TCAL_16480	balbiani ring 3-like isoform X1	0.00148066	5	NA	NA	NA	NA	NA	NA	NA	NA	NA	NA	NA	NA
TCAL_15969	Protein of unknown function	0.0016091	5	NA	NA	NA	NA	NA	NA	-0.544838	0.0355126	-0.499394	0.0801851	NA	NA
TCAL_05771	Similar to Mgat4c Alpha-1,3-mannosyl-glycoprotein 4-beta-N-acetylglucosaminyltransferase C (Mus musculus)	0.00168955	5	NA	NA	NA	NA	0.591487	0.0891541	NA	NA	NA	NA	NA	NA
TCAL_02951	Similar to Shf SH2 domain-containing adapter protein F (Mus musculus)	0.00169536	5	NA	NA	NA	NA	NA	NA	NA	NA	NA	NA	NA	NA
TCAL_14651	Protein of unknown function	0.00181303	5	NA	NA	NA	NA	NA	NA	NA	NA	-1.46835	0.000890339	NA	NA
TCAL_04080	Similar to AAEL009094 WSCD family member AAEL009094 (Aedes aegypti)	0.0020444	5	NA	NA	NA	NA	NA	NA	NA	NA	NA	NA	NA	NA
TCAL_08143	Similar to ccdc102a Coiled-coil domain-containing protein 102A (Xenopus laevis)	0.00225493	5	NA	NA	NA	NA	NA	NA	NA	NA	NA	NA	NA	NA
TCAL_02383	Similar to Nrk Tyrosine-protein kinase transmembrane receptor Ror2 (Drosophila melanogaster)	0.00234306	5	NA	NA	NA	NA	NA	NA	NA	NA	NA	NA	NA	NA
TCAL_02915	Similar to Mgst3 Microsomal glutathione S-transferase 3 (Mus musculus)	0.00242343	5	NA	NA	NA	NA	NA	NA	NA	NA	-0.179737	0.068751	NA	NA
TCAL_06811	Similar to Limbic system-associated membrane protein (Gallus gallus)	0.00251078	5	NA	NA	NA	NA	NA	NA	NA	NA	NA	NA	NA	NA
TCAL_08089	Similar to Slc7a4 Cationic amino acid transporter 4 (Mus musculus)	0.00266787	5	NA	NA	NA	NA	NA	NA	NA	NA	NA	NA	NA	NA
TCAL_16841	Similar to POLR2M DNA-directed RNA polymerase II subunit GRINL1A (Bos taurus)	0.00285732	5	NA	NA	NA	NA	NA	NA	NA	NA	-0.32184	0.060579	NA	NA
TCAL_12521	Similar to FucTC Alpha-(1,3)-fucosyltransferase C (Drosophila melanogaster)	0.00297208	5	NA	NA	NA	NA	NA	NA	-0.361994	0.0819493	-0.386267	0.0639784	NA	NA
TCAL_08353	Similar to Gonadotropin-releasing hormone II receptor (Clarias gariepinus)	0.0032636	5	NA	NA	NA	NA	NA	NA	NA	NA	-0.789534	0.0494693	NA	NA
TCAL_04065	Protein of unknown function	0.00326914	5	NA	NA	NA	NA	NA	NA	NA	NA	-0.361109	0.0292809	NA	NA
TCAL_07781	Protein of unknown function	0.00334999	5	NA	NA	NA	NA	NA	NA	NA	NA	NA	NA	-0.544628	0.0954319
TCAL_00771	Similar to Pde11 Dual 3',5'-cyclic-AMP and -GMP phosphodiesterase 11 (Drosophila melanogaster)	0.0036024	5	NA	NA	NA	NA	NA	NA	NA	NA	NA	NA	NA	NA
TCAL_05279	Similar to zig-8 Zwei Ig domain protein zig-8 (Caenorhabditis elegans)	0.00363562	5	NA	NA	NA	NA	NA	NA	NA	NA	NA	NA	NA	NA
TCAL_07997	Similar to notum1a Palmitoleoyl-protein carboxylesterase notum1a (Danio rerio)	0.0036816	5	NA	NA	NA	NA	NA	NA	NA	NA	NA	NA	NA	NA
TCAL_09764	Protein of unknown function	0.00381478	5	NA	NA	NA	NA	NA	NA	NA	NA	NA	NA	NA	NA
TCAL_09826	Protein of unknown function	0.004133	5	NA	NA	NA	NA	NA	NA	NA	NA	NA	NA	NA	NA
TCAL_10526	Protein of unknown function	0.00421472	5	NA	NA	NA	NA	NA	NA	NA	NA	-0.404811	0.0281444	NA	NA
TCAL_10087	Similar to Ablim1 Actin-binding LIM protein 1 (Mus musculus)	0.00423545	5	NA	NA	NA	NA	0.373349	0.0313548	NA	NA	NA	NA	NA	NA
TCAL_00282	Similar to HMCN1 Hemicentin-1 (Homo sapiens)	0.00432289	5	NA	NA	NA	NA	NA	NA	NA	NA	NA	NA	NA	NA
TCAL_07996	Similar to THNSL2 Threonine synthase-like 2 (Pongo abelii)	0.00432345	5	NA	NA	NA	NA	0.298482	0.084005	NA	NA	-0.333994	0.0517933	NA	NA
TCAL_16764	protocadherin Fat 4-like isoform X1	0.0043457	5	-0.220902	0.0900091	NA	NA	NA	NA	-0.202155	0.0634566	NA	NA	NA	NA
TCAL_06780	Similar to aPKC Atypical protein kinase C (Drosophila melanogaster)	0.00443044	5	NA	NA	NA	NA	NA	NA	NA	NA	-0.244149	0.0229007	NA	NA
TCAL_05389	Protein of unknown function	0.00448404	5	NA	NA	NA	NA	NA	NA	NA	NA	NA	NA	NA	NA
TCAL_07934	Similar to Inx2 Innexin inx2 (Drosophila melanogaster)	0.00454135	5	NA	NA	NA	NA	NA	NA	NA	NA	NA	NA	NA	NA
TCAL_06137	Similar to PPM1D Protein phosphatase 1D (Homo sapiens)	0.00493793	5	NA	NA	NA	NA	NA	NA	NA	NA	NA	NA	NA	NA
TCAL_09517	Similar to FR FMRFamide receptor (Drosophila melanogaster)	0.00499858	5	NA	NA	NA	NA	0.40028	0.084005	NA	NA	NA	NA	NA	NA
TCAL_01040	Similar to ABCG1 ATP-binding cassette sub-family G member 1 (Homo sapiens)	0.00511199	5	NA	NA	NA	NA	NA	NA	NA	NA	-0.48367	0.0990284	NA	NA
TCAL_10197	Similar to SYNCRIP Heterogeneous nuclear ribonucleoprotein Q (Homo sapiens)	0.00549949	5	NA	NA	NA	NA	NA	NA	NA	NA	-0.158029	0.0851676	NA	NA
TCAL_02828	Similar to PRKDC DNA-dependent protein kinase catalytic subunit (Homo sapiens)	0.0066699	5	NA	NA	NA	NA	NA	NA	NA	NA	NA	NA	NA	NA
TCAL_06637	Protein of unknown function	0.00734758	5	NA	NA	NA	NA	NA	NA	-0.413158	0.0656262	-0.433855	0.0552934	NA	NA
TCAL_05820	Similar to PCF11 Pre-mRNA cleavage complex 2 protein Pcf11 (Homo sapiens)	0.00880103	5	NA	NA	NA	NA	NA	NA	NA	NA	-0.245124	0.0726643	NA	NA
TCAL_05786	Similar to FR FMRFamide receptor (Drosophila melanogaster)	0.00948742	5	NA	NA	NA	NA	NA	NA	NA	NA	NA	NA	NA	NA
TCAL_02703	Protein of unknown function	0.0121409	5	NA	NA	NA	NA	NA	NA	NA	NA	NA	NA	NA	NA
TCAL_08134	Similar to NLRP2 NACHT, LRR and PYD domains-containing protein 2 (Homo sapiens)	0.0125267	5	NA	NA	NA	NA	NA	NA	NA	NA	-0.96052	0.0665085	NA	NA
TCAL_11302	Similar to spns2 Protein spinster homolog 2 (Danio rerio)	1.67617e-19	6	-0.283463	0.00679608	-0.289237	0.00226791	-0.293637	0.00120145	-0.606276	1.95838e-15	-0.31264	0.000631179	NA	NA
TCAL_12235	Similar to D4Des Acyl-lipid (7-3)-desaturase (Rebecca salina)	4.41791e-18	6	-0.399339	0.0159142	-0.510743	0.000121639	-0.625178	3.20175e-07	-0.901526	4.35625e-15	NA	NA	NA	NA
TCAL_13288	Similar to slc46a1 Proton-coupled folate transporter (Xenopus laevis)	3.24773e-14	6	NA	NA	-0.52996	0.00790875	-0.665598	0.000134003	-1.0021	2.04246e-10	NA	NA	NA	NA
TCAL_07499	Similar to Luciferin 4-monooxygenase (Photuris pensylvanica)	1.183e-12	6	NA	NA	-2.41907	6.31775e-05	-2.83803	8.48304e-07	-1.93343	0.00161588	NA	NA	NA	NA
TCAL_16783	Protein of unknown function	2.42012e-12	6	NA	NA	NA	NA	-0.69546	3.67254e-06	-0.886627	1.02529e-09	NA	NA	0.497693	0.020657
TCAL_00248	Similar to CTDSPL2 CTD small phosphatase-like protein 2 (Gallus gallus)	1.26516e-11	6	-0.255274	0.020787	NA	NA	NA	NA	-0.446999	1.18745e-08	-0.291238	0.00150813	NA	NA
TCAL_08165	Similar to gst-6 Probable glutathione S-transferase 6 (Caenorhabditis elegans)	3.1473e-10	6	-0.544075	0.0482707	-0.691229	0.00109988	-0.74087	0.000201359	-1.13567	1.9238e-10	NA	NA	NA	NA
TCAL_02025	Protein of unknown function	5.57481e-10	6	-0.345326	0.0680094	-0.488074	0.00036686	-0.535214	3.14735e-05	-0.531133	3.43283e-05	NA	NA	NA	NA
TCAL_01675	Similar to Tret1-2 Facilitated trehalose transporter Tret1-2 homolog (Drosophila simulans)	1.15463e-09	6	NA	NA	-0.498375	0.00177769	-0.434698	0.00684288	-0.649931	4.40104e-06	NA	NA	NA	NA
TCAL_07652	Similar to GstD1 Glutathione S-transferase 1, isoform C (Anopheles gambiae)	1.57554e-09	6	NA	NA	-0.556704	4.06634e-05	-0.572998	1.16454e-05	-0.41362	0.00474152	NA	NA	NA	NA
TCAL_12109	Similar to NDRG3 Protein NDRG3 (Bos taurus)	2.66216e-09	6	NA	NA	NA	NA	NA	NA	-0.992125	3.60897e-11	-0.829967	1.08891e-07	NA	NA
TCAL_04108	Similar to ATP13A3 Probable cation-transporting ATPase 13A3 (Homo sapiens)	5.21312e-09	6	NA	NA	-0.265059	0.0750772	NA	NA	-0.466456	1.71269e-05	NA	NA	NA	NA
TCAL_13227	Similar to thrb Thyroid hormone receptor beta (Paralichthys olivaceus)	8.59545e-09	6	NA	NA	-1.11751	0.00615983	-1.18577	0.00173509	-1.20825	0.0014059	NA	NA	NA	NA
TCAL_01691	Similar to Gls Glutaminase kidney isoform, mitochondrial (Mus musculus)	9.65473e-09	6	NA	NA	-0.44832	0.000252278	-0.469337	6.0891e-05	-0.338039	0.0107682	NA	NA	NA	NA
TCAL_13574	Protein of unknown function	1.0105e-08	6	NA	NA	-0.465128	7.99542e-05	-0.370598	0.00270554	-0.498621	7.72021e-06	NA	NA	NA	NA
TCAL_16003	Similar to sms-1 Phosphatidylcholine:ceramide cholinephosphotransferase 1 (Caenorhabditis elegans)	1.09429e-08	6	-0.222473	0.0485103	-0.238926	0.0111913	-0.176541	0.0887244	-0.355247	4.01217e-06	NA	NA	NA	NA
TCAL_06535	Similar to GALK1 Galactokinase (Homo sapiens)	1.83224e-08	6	NA	NA	NA	NA	-0.421205	0.0160519	-0.404738	0.0250995	NA	NA	NA	NA
TCAL_01322	Similar to JUN Transcription factor AP-1 (Gallus gallus)	3.54285e-08	6	NA	NA	-0.322953	0.00174564	-0.339105	0.000486819	-0.247033	0.026942	NA	NA	NA	NA
TCAL_09783	Similar to (S)-coclaurine N-methyltransferase (Thalictrum flavum subsp. glaucum)	5.56447e-08	6	NA	NA	-0.320401	0.00538385	-0.345986	0.00116443	-0.377801	0.000222303	NA	NA	NA	NA
TCAL_02260	Similar to Hsp60 60 kDa heat shock protein, mitochondrial (Drosophila melanogaster)	6.141e-08	6	NA	NA	-0.231752	0.00536379	-0.290211	6.93898e-05	-0.194433	0.0236937	NA	NA	NA	NA
TCAL_15431	Protein of unknown function	6.71225e-08	6	NA	NA	NA	NA	-0.572616	0.0188337	-0.699125	0.00220168	NA	NA	NA	NA
TCAL_03888	Similar to HEBP2 Heme-binding protein 2 (Homo sapiens)	7.32817e-08	6	NA	NA	NA	NA	NA	NA	-0.439269	4.33025e-07	-0.360954	0.000116278	NA	NA
TCAL_04987	Similar to Carboxypeptidase B (Astacus astacus)	9.48852e-08	6	NA	NA	NA	NA	-0.302744	0.0177628	-0.452413	2.90554e-05	NA	NA	NA	NA
TCAL_11244	Protein of unknown function	1.13119e-07	6	-0.401801	0.0341096	-0.45205	0.00392197	-0.593232	1.37507e-05	-0.467265	0.00146861	NA	NA	NA	NA
TCAL_01059	Similar to acsbg2 Long-chain-fatty-acid--CoA ligase ACSBG2 (Xenopus laevis)	1.31876e-07	6	-0.379135	0.00352726	-0.317757	0.0151546	-0.25203	0.0667275	-0.411892	0.000206498	NA	NA	NA	NA
TCAL_08066	Similar to Klhl26 Kelch-like protein 26 (Mus musculus)	1.3972e-07	6	NA	NA	NA	NA	NA	NA	-0.638011	1.39759e-05	-0.462558	0.00797307	NA	NA
TCAL_11049	Similar to w Protein white (Drosophila melanogaster)	1.44864e-07	6	NA	NA	-0.239747	0.0949107	-0.273339	0.0231752	-0.457398	3.44337e-06	NA	NA	NA	NA
TCAL_07581	Similar to tutl Protein turtle (Drosophila melanogaster)	2.01627e-07	6	-0.284612	0.0482707	NA	NA	NA	NA	-0.373358	0.00035231	-0.294052	0.0156768	NA	NA
TCAL_08838	Similar to adhA Probable formaldehyde dehydrogenase AdhA (Bacillus subtilis (strain 168))	2.20274e-07	6	NA	NA	-0.356718	0.0304964	-0.383773	0.0096878	-0.499163	0.000164068	NA	NA	NA	NA
TCAL_05209	Protein of unknown function	2.96163e-07	6	-0.468927	0.0880291	-0.652893	0.000848698	-0.724447	7.0371e-05	-0.438535	0.0541874	NA	NA	NA	NA
TCAL_12299	Protein of unknown function	4.47736e-07	6	NA	NA	NA	NA	-0.244814	0.0329673	-0.373498	0.000103432	NA	NA	NA	NA
TCAL_08175	Similar to AGAP002721 Tryptophan 2,3-dioxygenase (Anopheles gambiae)	4.57626e-07	6	NA	NA	NA	NA	-0.331566	0.0188288	-0.48952	4.72866e-05	NA	NA	NA	NA
TCAL_05191	Similar to Tret1 Facilitated trehalose transporter Tret1 (Culex quinquefasciatus)	4.68524e-07	6	NA	NA	-0.299587	0.0269035	-0.317217	0.0099018	-0.405616	0.000236915	NA	NA	NA	NA
TCAL_04674	Similar to Ptchd3 Patched domain-containing protein 3 (Mus musculus)	6.30797e-07	6	NA	NA	NA	NA	NA	NA	-0.365659	0.000128384	-0.395614	2.80476e-05	NA	NA
TCAL_04353	Similar to nAChRalpha1 Acetylcholine receptor subunit alpha-like 1 (Drosophila melanogaster)	8.024e-07	6	NA	NA	NA	NA	NA	NA	-0.552622	0.00022004	-0.345105	0.0868241	NA	NA
TCAL_10768	Similar to Trypsin-1 (Astacus astacus)	8.84537e-07	6	NA	NA	NA	NA	-0.35335	0.00928309	-0.481063	5.27097e-05	NA	NA	NA	NA
TCAL_13046	Protein of unknown function	1.23557e-06	6	NA	NA	-0.366318	0.0650214	-0.599175	5.02499e-05	-0.373787	0.0387185	NA	NA	0.413583	0.0682859
TCAL_10934	Similar to CYP15A1 Methyl farnesoate epoxidase (Diploptera punctata)	1.33176e-06	6	NA	NA	-0.854953	0.00928771	-1.07558	0.000184419	-0.96649	0.00108401	NA	NA	NA	NA
TCAL_04047	Similar to LIPE Hormone-sensitive lipase (Sus scrofa)	2.15401e-06	6	NA	NA	NA	NA	-0.272528	0.0231299	-0.386483	0.000183654	NA	NA	NA	NA
TCAL_12591	Similar to mtg1 Mitochondrial ribosome-associated GTPase 1 (Ictalurus punctatus)	2.37325e-06	6	NA	NA	-0.196113	0.00659498	NA	NA	-0.288659	1.42355e-06	-0.233548	0.000364536	NA	NA
TCAL_10543	Similar to amt-1 Putative ammonium transporter 1 (Caenorhabditis elegans)	2.58375e-06	6	NA	NA	-0.426488	0.0177364	-0.366285	0.0418057	-0.578672	0.00012097	NA	NA	NA	NA
TCAL_11560	Similar to Orct Organic cation transporter protein (Drosophila melanogaster)	3.16675e-06	6	NA	NA	-0.523994	0.00174564	-0.465251	0.00614955	-0.426635	0.0151803	NA	NA	NA	NA
TCAL_11278	Similar to MCRIP2 MAPK regulated corepressor interacting protein 2 (Bos taurus)	3.24581e-06	6	-0.356039	0.000487449	-0.227297	0.0623597	-0.331527	0.000451587	-0.334516	0.000367781	NA	NA	NA	NA
TCAL_14333	Protein of unknown function	4.17233e-06	6	NA	NA	NA	NA	NA	NA	-0.656353	0.000106287	-0.595012	0.000972995	NA	NA
TCAL_11977	Similar to qvr Protein quiver (Drosophila mojavensis)	6.05814e-06	6	NA	NA	-0.320354	0.0157737	-0.336812	0.0058273	NA	NA	NA	NA	NA	NA
TCAL_13642	Similar to PNLIP Pancreatic triacylglycerol lipase (Fragment) (Myocastor coypus)	7.57468e-06	6	NA	NA	-0.476979	0.0690883	-0.603202	0.00507858	-0.626858	0.00318913	NA	NA	NA	NA
TCAL_01958	Protein of unknown function	7.86396e-06	6	NA	NA	-0.713242	0.0408108	-0.736009	0.020199	-0.934899	0.00104217	NA	NA	NA	NA
TCAL_09470	Similar to GRDP2 Glycine-rich domain-containing protein 2 (Arabidopsis thaliana)	8.56533e-06	6	NA	NA	NA	NA	NA	NA	-0.323745	0.0166634	NA	NA	NA	NA
TCAL_03221	Similar to setd7 Histone-lysine N-methyltransferase SETD7 (Halocynthia roretzi)	9.70733e-06	6	NA	NA	-0.687059	0.00536379	-0.574136	0.0215391	NA	NA	NA	NA	NA	NA
TCAL_08873	Similar to slc22a6-a Solute carrier family 22 member 6-A (Xenopus laevis)	9.90265e-06	6	NA	NA	-0.449083	0.0384411	-0.545292	0.00307609	-0.436579	0.0324997	NA	NA	NA	NA
TCAL_12545	Similar to SLC18B1 MFS-type transporter SLC18B1 (Homo sapiens)	1.19886e-05	6	NA	NA	NA	NA	-0.296538	0.0721115	-0.38879	0.00684577	NA	NA	NA	NA
TCAL_10215	Similar to fahd2 Fumarylacetoacetate hydrolase domain-containing protein 2 (Xenopus laevis)	1.35882e-05	6	NA	NA	-0.343352	0.00615983	-0.293249	0.0212644	-0.285322	0.0283789	NA	NA	NA	NA
TCAL_04507	Similar to DIRAS2 GTP-binding protein Di-Ras2 (Macaca fascicularis)	1.47451e-05	6	NA	NA	NA	NA	-0.516149	0.00150849	-0.36867	0.0524868	NA	NA	NA	NA
TCAL_09432	Similar to DBP D site-binding protein (Homo sapiens)	1.83127e-05	6	NA	NA	NA	NA	NA	NA	-0.460989	0.000215186	-0.341021	0.022187	NA	NA
TCAL_04712	Similar to Syt1 Synaptotagmin 1 (Drosophila melanogaster)	1.93974e-05	6	NA	NA	NA	NA	-0.338993	0.000583212	-0.258283	0.0192075	NA	NA	NA	NA
TCAL_09691	Similar to Trypsin II-P29 (Gallus gallus)	1.98781e-05	6	-0.565611	0.0482707	-0.698842	0.00174564	-0.572776	0.0134293	NA	NA	NA	NA	NA	NA
TCAL_12030	Similar to rpl-7 60S ribosomal protein L7 (Caenorhabditis elegans)	1.99179e-05	6	NA	NA	NA	NA	-0.163344	0.00447386	NA	NA	NA	NA	NA	NA
TCAL_10942	Similar to Uncharacterized protein C2orf42 homolog (Mus musculus)	2.22202e-05	6	NA	NA	NA	NA	-0.290452	0.0579915	-0.301668	0.049873	NA	NA	NA	NA
TCAL_07822	Similar to CHRNA7 Neuronal acetylcholine receptor subunit alpha-7 (Gallus gallus)	2.47483e-05	6	NA	NA	NA	NA	NA	NA	-0.198208	0.0189097	NA	NA	NA	NA
TCAL_05097	Similar to LUC7L Putative RNA-binding protein Luc7-like 1 (Homo sapiens)	2.53214e-05	6	NA	NA	-0.31565	0.0864763	-0.523289	9.20955e-05	NA	NA	NA	NA	NA	NA
TCAL_00556	Protein of unknown function	2.93085e-05	6	NA	NA	-0.300078	0.0087671	NA	NA	-0.331636	0.0013926	NA	NA	NA	NA
TCAL_13313	Protein of unknown function	2.94718e-05	6	NA	NA	-0.477722	0.0596304	-0.721673	0.000213144	NA	NA	NA	NA	NA	NA
TCAL_07231	Similar to SLC35G1 Solute carrier family 35 member G1 (Homo sapiens)	3.18923e-05	6	NA	NA	NA	NA	NA	NA	-0.394808	0.000294392	-0.258093	0.0674962	NA	NA
TCAL_13447	Similar to Slc9a3 Sodium/hydrogen exchanger 3 (Mus musculus)	3.21527e-05	6	NA	NA	NA	NA	NA	NA	-0.451552	0.00260975	NA	NA	NA	NA
TCAL_07520	Similar to Ptgr1 Prostaglandin reductase 1 (Cavia porcellus)	3.54631e-05	6	NA	NA	NA	NA	-0.268059	0.00169957	NA	NA	NA	NA	NA	NA
TCAL_02981	Similar to GXYLT2 Glucoside xylosyltransferase 2 (Homo sapiens)	4.07967e-05	6	NA	NA	NA	NA	NA	NA	-0.336776	0.0101066	NA	NA	NA	NA
TCAL_01584	Similar to Rps3 40S ribosomal protein S3 (Rattus norvegicus)	4.20776e-05	6	NA	NA	-0.113724	0.061342	-0.102894	0.0797987	NA	NA	NA	NA	NA	NA
TCAL_10251	Similar to MAPKKK5 Mitogen-activated protein kinase kinase kinase 5 (Arabidopsis thaliana)	4.22734e-05	6	NA	NA	NA	NA	NA	NA	-0.362373	0.00105992	NA	NA	NA	NA
TCAL_16063	Similar to opn1mw4 Green-sensitive opsin-4 (Danio rerio)	4.81765e-05	6	NA	NA	NA	NA	-0.194632	0.0861956	-0.269913	0.00493171	NA	NA	NA	NA
TCAL_12434	Similar to hts Protein hu-li tai shao (Drosophila melanogaster)	4.84467e-05	6	NA	NA	NA	NA	-0.158957	0.00689277	NA	NA	NA	NA	NA	NA
TCAL_04694	Protein of unknown function	6.3436e-05	6	NA	NA	NA	NA	NA	NA	-0.30005	0.0157177	NA	NA	NA	NA
TCAL_01220	Similar to YIL108W Putative zinc metalloproteinase YIL108W (Saccharomyces cerevisiae (strain ATCC 204508 / S288c))	6.37679e-05	6	NA	NA	NA	NA	NA	NA	-0.550923	0.0371373	-0.535833	0.0554015	NA	NA
TCAL_15381	dentin sialophospho -like	6.46579e-05	6	NA	NA	NA	NA	NA	NA	-0.280783	0.000718904	NA	NA	NA	NA
TCAL_07429	Similar to Akr1a1 Alcohol dehydrogenase [NADP(+)] (Mus musculus)	6.90528e-05	6	NA	NA	NA	NA	NA	NA	-0.386976	0.00116298	NA	NA	NA	NA
TCAL_03947	Similar to cry-dash Cryptochrome DASH (Danio rerio)	7.07473e-05	6	NA	NA	-0.425939	0.0441182	-0.477186	0.00984341	-0.384982	0.0640736	NA	NA	NA	NA
TCAL_01150	Similar to bwa Alkaline ceramidase (Drosophila melanogaster)	7.09064e-05	6	NA	NA	NA	NA	-0.270625	0.0202488	-0.254633	0.0367991	NA	NA	NA	NA
TCAL_05958	Similar to cher Filamin-A (Drosophila melanogaster)	7.13475e-05	6	NA	NA	NA	NA	NA	NA	-0.26005	0.0175236	NA	NA	NA	NA
TCAL_05762	Similar to Surf4 Surfeit locus protein 4 homolog (Drosophila melanogaster)	7.6531e-05	6	NA	NA	-0.161362	0.0335817	-0.144854	0.0497434	-0.135002	0.0863646	NA	NA	NA	NA
TCAL_15314	Protein of unknown function	8.00221e-05	6	NA	NA	NA	NA	-0.298603	0.0609789	-0.387945	0.00558727	NA	NA	NA	NA
TCAL_06179	Similar to Pla2g2a Phospholipase A2, membrane associated (Mus musculus)	8.01337e-05	6	NA	NA	NA	NA	-0.244094	0.0945673	-0.356129	0.00318913	NA	NA	NA	NA
TCAL_01295	Protein of unknown function	8.95084e-05	6	-0.367845	0.0716329	-0.331725	0.0844732	-0.499464	0.000549433	-0.341389	0.0490087	NA	NA	NA	NA
TCAL_12472	Similar to Chymotrypsin BII (Litopenaeus vannamei)	0.000101956	6	NA	NA	NA	NA	NA	NA	-0.297288	0.00104051	NA	NA	NA	NA
TCAL_16828	Protein of unknown function	0.000102045	6	NA	NA	NA	NA	-0.477678	0.0167618	NA	NA	NA	NA	NA	NA
TCAL_04312	Protein of unknown function	0.000106143	6	NA	NA	NA	NA	NA	NA	-0.779664	0.00244412	NA	NA	NA	NA
TCAL_09671	Similar to dapF Diaminopimelate epimerase (Psychrobacter sp. (strain PRwf-1))	0.000110686	6	NA	NA	NA	NA	-0.583187	0.0105685	-0.64097	0.00344734	NA	NA	NA	NA
TCAL_07968	Similar to lolal Longitudinals lacking protein-like (Drosophila melanogaster)	0.000114036	6	NA	NA	NA	NA	NA	NA	-0.273157	0.00201613	-0.216321	0.0377112	NA	NA
TCAL_08545	Similar to zig-4 Zwei Ig domain protein zig-4 (Caenorhabditis elegans)	0.000124029	6	-0.322871	0.0341096	-0.271385	0.0734983	-0.373508	0.00170469	NA	NA	NA	NA	NA	NA
TCAL_04391	Similar to NPAS2 Neuronal PAS domain-containing protein 2 (Homo sapiens)	0.00012745	6	NA	NA	NA	NA	NA	NA	-0.536708	0.00805809	-0.468507	0.0406474	NA	NA
TCAL_09700	Similar to ENGASE Cytosolic endo-beta-N-acetylglucosaminidase (Homo sapiens)	0.000129752	6	NA	NA	NA	NA	NA	NA	NA	NA	-0.254348	0.0370223	NA	NA
TCAL_07673	Similar to Aarsd1 Alanyl-tRNA editing protein Aarsd1 (Mus musculus)	0.000132445	6	NA	NA	NA	NA	NA	NA	-0.373393	0.0202343	NA	NA	NA	NA
TCAL_12574	Similar to Hpgd 15-hydroxyprostaglandin dehydrogenase [NAD(+)] (Mus musculus)	0.000134946	6	-0.415131	0.0871369	-0.42159	0.0407806	-0.491723	0.00576586	NA	NA	NA	NA	NA	NA
TCAL_12362	Similar to Gastrula zinc finger protein XlCGF26.1 (Fragment) (Xenopus laevis)	0.000144295	6	NA	NA	NA	NA	NA	NA	-0.255735	0.0167334	NA	NA	NA	NA
TCAL_11708	Protein of unknown function	0.000145785	6	NA	NA	NA	NA	NA	NA	-0.731653	0.00660308	NA	NA	NA	NA
TCAL_00203	Similar to slc12a8 Solute carrier family 12 member 8 (Xenopus laevis)	0.000147173	6	NA	NA	NA	NA	NA	NA	-0.475894	0.031858	NA	NA	NA	NA
TCAL_00548	Similar to Grik3 Glutamate receptor ionotropic, kainate 3 (Rattus norvegicus)	0.000149408	6	NA	NA	-0.301713	0.0481036	-0.300323	0.0317718	NA	NA	NA	NA	NA	NA
TCAL_05351	Similar to GK3P Glycerol kinase 3 (Homo sapiens)	0.000150966	6	NA	NA	NA	NA	NA	NA	-0.533419	0.00075698	-0.548911	0.000635797	NA	NA
TCAL_03939	Similar to Mtmr9 Myotubularin-related protein 9 (Mus musculus)	0.000168073	6	NA	NA	NA	NA	NA	NA	-0.491912	0.00269603	NA	NA	NA	NA
TCAL_05734	Similar to NUDT8 Nudix hydrolase 8 (Arabidopsis thaliana)	0.000175294	6	NA	NA	-0.372898	0.040362	NA	NA	NA	NA	NA	NA	NA	NA
TCAL_13090	Protein of unknown function	0.000178145	6	NA	NA	NA	NA	-0.526139	0.00307609	-0.442002	0.0209429	NA	NA	NA	NA
TCAL_06086	Similar to Venom serine carboxypeptidase (Apis mellifera)	0.000187776	6	NA	NA	NA	NA	NA	NA	-0.366714	0.0160583	-0.398256	0.00863543	NA	NA
TCAL_07813	Protein of unknown function	0.000193514	6	NA	NA	NA	NA	NA	NA	-0.599774	0.00664265	NA	NA	NA	NA
TCAL_08278	Similar to egt-2 Hercynylcysteine sulfoxide lyase (Neurospora crassa (strain ATCC 24698 / 74-OR23-1A / CBS 708.71 / DSM 1257 / FGSC 987))	0.000203751	6	NA	NA	NA	NA	NA	NA	-0.204601	0.0749329	NA	NA	NA	NA
TCAL_11589	Similar to AGAP007347 Lysozyme c-1 (Anopheles gambiae)	0.000204939	6	-0.517592	0.0463102	-0.448692	0.0745671	-0.53318	0.0110982	-0.619395	0.0014894	NA	NA	NA	NA
TCAL_04128	Protein of unknown function	0.000227266	6	NA	NA	NA	NA	-0.433754	0.000840474	-0.315308	0.0365691	NA	NA	NA	NA
TCAL_05144	Similar to CYP3A24 Cytochrome P450 3A24 (Ovis aries)	0.000237437	6	NA	NA	NA	NA	NA	NA	-0.33598	0.0197681	NA	NA	NA	NA
TCAL_02060	Similar to IMP3 U3 small nucleolar ribonucleoprotein protein IMP3 (Homo sapiens)	0.00026032	6	NA	NA	NA	NA	-0.290716	0.0151905	NA	NA	NA	NA	NA	NA
TCAL_14953	Protein of unknown function	0.000271077	6	NA	NA	NA	NA	NA	NA	NA	NA	NA	NA	NA	NA
TCAL_09442	Similar to PRSS8 Prostasin (Homo sapiens)	0.000273641	6	NA	NA	NA	NA	-0.528073	0.0124952	NA	NA	NA	NA	NA	NA
TCAL_06006	Similar to Vapb Vesicle-associated membrane protein-associated protein B (Rattus norvegicus)	0.000288526	6	NA	NA	NA	NA	NA	NA	NA	NA	NA	NA	NA	NA
TCAL_00205	Similar to rhbg-a Ammonium transporter Rh type B-A (Xenopus laevis)	0.000301768	6	NA	NA	NA	NA	-0.487441	0.0274263	-0.551772	0.00772268	NA	NA	NA	NA
TCAL_17014	Protein of unknown function	0.000310164	6	NA	NA	NA	NA	NA	NA	-0.41302	0.0493314	NA	NA	NA	NA
TCAL_06173	Similar to Slc13a5 Solute carrier family 13 member 5 (Rattus norvegicus)	0.000312385	6	NA	NA	NA	NA	NA	NA	-0.328644	0.0215322	-0.277117	0.0964192	NA	NA
TCAL_10412	Similar to Calmodulin (Chlamydomonas reinhardtii)	0.000346493	6	NA	NA	NA	NA	-0.36617	0.00320731	NA	NA	NA	NA	NA	NA
TCAL_02634	Similar to SLC36A1 Proton-coupled amino acid transporter 1 (Homo sapiens)	0.000367598	6	NA	NA	-0.24571	0.0852048	-0.253387	0.0448274	-0.27925	0.0207223	NA	NA	NA	NA
TCAL_08092	Similar to Hgsnat Heparan-alpha-glucosaminide N-acetyltransferase (Mus musculus)	0.000375997	6	NA	NA	NA	NA	NA	NA	-0.185125	0.0490087	NA	NA	NA	NA
TCAL_10011	Similar to Mitf Microphthalmia-associated transcription factor (Rattus norvegicus)	0.000415762	6	NA	NA	-0.361843	0.0999895	NA	NA	-0.409832	0.0270935	NA	NA	NA	NA
TCAL_09781	Similar to KLHL12 Kelch-like protein 12 (Homo sapiens)	0.000499937	6	NA	NA	NA	NA	-0.330713	0.0543522	-0.389667	0.0144952	NA	NA	NA	NA
TCAL_07130	Similar to d2hgdh D-2-hydroxyglutarate dehydrogenase, mitochondrial (Danio rerio)	0.000505486	6	NA	NA	NA	NA	NA	NA	-0.336913	0.00805809	-0.277321	0.063161	NA	NA
TCAL_07400	Similar to Glycine--tRNA ligase (Bombyx mori)	0.000545771	6	NA	NA	NA	NA	NA	NA	-0.220775	0.0137349	NA	NA	NA	NA
TCAL_08565	Similar to ngdn Neuroguidin (Xenopus tropicalis)	0.000567853	6	NA	NA	-0.302611	0.0953137	-0.333949	0.0308956	NA	NA	NA	NA	NA	NA
TCAL_11020	Similar to spartin Protein spartin (Drosophila melanogaster)	0.000600442	6	NA	NA	NA	NA	-0.182541	0.0662408	NA	NA	NA	NA	NA	NA
TCAL_03209	Similar to Gulp1 PTB domain-containing engulfment adapter protein 1 (Rattus norvegicus)	0.000632138	6	NA	NA	NA	NA	NA	NA	NA	NA	NA	NA	NA	NA
TCAL_07094	Similar to PA2770 Uncharacterized isomerase PA2770 (Pseudomonas aeruginosa (strain ATCC 15692 / DSM 22644 / CIP 104116 / JCM 14847 / LMG 12228 / 1C / PRS 101 / PAO1))	0.000709746	6	NA	NA	NA	NA	-0.611836	0.00027365	NA	NA	NA	NA	0.456788	0.0683743
TCAL_02314	Similar to pbsA2 Heme oxygenase 2 (Synechocystis sp. (strain PCC 6803 / Kazusa))	0.00075948	6	NA	NA	NA	NA	-0.324725	0.027807	-0.318562	0.0339921	NA	NA	NA	NA
TCAL_06445	Similar to LPCAT Lysophosphatidylcholine acyltransferase (Drosophila melanogaster)	0.000805053	6	NA	NA	NA	NA	-0.389062	0.0883671	-0.412681	0.0670895	NA	NA	NA	NA
TCAL_07396	Similar to snRNP-U1-70K U1 small nuclear ribonucleoprotein 70 kDa (Drosophila melanogaster)	0.000811535	6	NA	NA	NA	NA	-0.462318	0.00269106	NA	NA	NA	NA	NA	NA
TCAL_00210	Similar to TMEM165 Transmembrane protein 165 (Homo sapiens)	0.000812631	6	NA	NA	NA	NA	-0.219769	0.0670428	NA	NA	NA	NA	NA	NA
TCAL_08388	Similar to tdrd1 Tudor domain-containing protein 1 (Oryzias latipes)	0.000821305	6	NA	NA	NA	NA	-0.318039	0.0200661	NA	NA	NA	NA	NA	NA
TCAL_01384	Similar to rgn Regucalcin (Xenopus laevis)	0.000872464	6	NA	NA	NA	NA	NA	NA	-0.18084	0.0910002	-0.250032	0.00661632	NA	NA
TCAL_02852	Similar to GATA1 Erythroid transcription factor (Gallus gallus)	0.000890581	6	NA	NA	NA	NA	NA	NA	-0.402055	0.0862314	-0.437265	0.0571875	NA	NA
TCAL_03202	Similar to Unc-89 Obscurin (Drosophila melanogaster)	0.00103605	6	NA	NA	NA	NA	-0.215673	0.0447981	NA	NA	NA	NA	NA	NA
TCAL_13388	Similar to HTATSF1 HIV Tat-specific factor 1 (Homo sapiens)	0.00106168	6	NA	NA	NA	NA	NA	NA	NA	NA	NA	NA	NA	NA
TCAL_03810	Similar to ATG7 Ubiquitin-like modifier-activating enzyme ATG7 (Gallus gallus)	0.00113034	6	NA	NA	NA	NA	NA	NA	-0.193714	0.0975166	NA	NA	NA	NA
TCAL_08396	Similar to Venom dipeptidyl peptidase 4 (Apis mellifera)	0.00114001	6	NA	NA	NA	NA	NA	NA	-0.4552	0.0125067	NA	NA	NA	NA
TCAL_05930	Similar to Znf2 Zinc finger protein 2 (Mus musculus)	0.00116758	6	NA	NA	NA	NA	NA	NA	NA	NA	NA	NA	NA	NA
TCAL_05693	Protein of unknown function	0.00116764	6	NA	NA	NA	NA	-0.68396	0.0497434	NA	NA	NA	NA	NA	NA
TCAL_06038	Similar to PTGR1 Prostaglandin reductase 1 (Bos taurus)	0.00121279	6	-0.426364	0.0571442	NA	NA	-0.465205	0.00809866	-0.461957	0.00805809	NA	NA	NA	NA
TCAL_02173	Similar to DSPTP1 Dual specificity protein phosphatase 1 (Arabidopsis thaliana)	0.00128537	6	-0.788665	0.00989613	NA	NA	-0.770126	0.00347982	-0.566961	0.0636705	NA	NA	NA	NA
TCAL_12491	apolipo D-like	0.00129776	6	NA	NA	NA	NA	-0.25914	0.0592684	-0.25333	0.0745998	NA	NA	NA	NA
TCAL_09780	Similar to KCNK6 Potassium channel subfamily K member 6 (Homo sapiens)	0.00137604	6	NA	NA	NA	NA	NA	NA	-0.402846	0.0204359	NA	NA	NA	NA
TCAL_08657	Similar to eIF2alpha Eukaryotic translation initiation factor 2 subunit 1 (Drosophila melanogaster)	0.00146076	6	NA	NA	NA	NA	-0.226336	0.00870308	NA	NA	NA	NA	NA	NA
TCAL_10218	Similar to NFE2L1 Nuclear factor erythroid 2-related factor 1 (Gallus gallus)	0.0014706	6	NA	NA	NA	NA	-0.438741	0.022446	NA	NA	NA	NA	NA	NA
TCAL_04723	Protein of unknown function	0.00154941	6	NA	NA	NA	NA	NA	NA	-0.233265	0.0440229	NA	NA	NA	NA
TCAL_16496	Protein of unknown function	0.00156791	6	NA	NA	NA	NA	-0.29125	0.0654595	-0.298357	0.0600519	NA	NA	NA	NA
TCAL_02831	Similar to Inpp1 Inositol polyphosphate 1-phosphatase (Mus musculus)	0.00158788	6	NA	NA	NA	NA	-0.213938	0.0429624	-0.199986	0.0749329	NA	NA	NA	NA
TCAL_03140	Similar to AAEL006169 Lysosomal aspartic protease (Aedes aegypti)	0.00184448	6	NA	NA	NA	NA	-0.376784	0.0146329	-0.304406	0.0819493	NA	NA	NA	NA
TCAL_08017	Similar to Bbs5 Bardet-Biedl syndrome 5 protein homolog (Mus musculus)	0.00199553	6	NA	NA	NA	NA	NA	NA	-0.884434	0.0239408	NA	NA	NA	NA
TCAL_03112	Similar to Tango13 Protein-tyrosine sulfotransferase (Drosophila melanogaster)	0.00201693	6	NA	NA	-0.22135	0.0822532	NA	NA	NA	NA	NA	NA	NA	NA
TCAL_02196	Similar to Ace Acetylcholinesterase (Anopheles gambiae)	0.0020213	6	NA	NA	NA	NA	-0.29523	0.0455191	-0.273928	0.0816875	NA	NA	NA	NA
TCAL_00162	Similar to Sh3kbp1 SH3 domain-containing kinase-binding protein 1 (Rattus norvegicus)	0.00204967	6	NA	NA	NA	NA	NA	NA	NA	NA	NA	NA	NA	NA
TCAL_11186	Similar to LPIN2 Phosphatidate phosphatase LPIN2 (Homo sapiens)	0.00206306	6	NA	NA	NA	NA	NA	NA	-0.366365	0.0152911	NA	NA	NA	NA
TCAL_02633	Similar to DNAJA1 DnaJ homolog subfamily A member 1 (Homo sapiens)	0.00207763	6	NA	NA	NA	NA	NA	NA	-0.367715	0.0876116	NA	NA	NA	NA
TCAL_15334	Similar to Uncharacterized protein C16orf52 homolog B (Xenopus laevis)	0.00217995	6	NA	NA	-0.531947	0.0600671	-0.47652	0.0815757	NA	NA	NA	NA	NA	NA
TCAL_17248	Protein of unknown function	0.00221584	6	NA	NA	NA	NA	-0.60779	0.0141508	NA	NA	NA	NA	0.72816	0.00826628
TCAL_10495	Similar to Double-stranded RNA-binding protein Staufen homolog (Aplysia californica)	0.00222237	6	NA	NA	NA	NA	-1.38674	0.0295887	NA	NA	1.84959	0.000755891	1.81833	0.00541676
TCAL_00360	Similar to Rps6kb1 Ribosomal protein S6 kinase beta-1 (Mus musculus)	0.00250458	6	-0.236969	0.0430623	NA	NA	NA	NA	NA	NA	NA	NA	NA	NA
TCAL_00269	Similar to SLC46A3 Solute carrier family 46 member 3 (Gallus gallus)	0.0025402	6	NA	NA	NA	NA	-0.548253	0.0181305	-0.463483	0.0720632	NA	NA	NA	NA
TCAL_15272	Protein of unknown function	0.00289863	6	NA	NA	NA	NA	NA	NA	-0.467762	0.0517165	NA	NA	NA	NA
TCAL_05809	Similar to FBN1 Fibrillin-1 (Bos taurus)	0.00342795	6	NA	NA	NA	NA	NA	NA	NA	NA	NA	NA	NA	NA
TCAL_05137	Similar to RNF31 E3 ubiquitin-protein ligase RNF31 (Homo sapiens)	0.00353439	6	NA	NA	NA	NA	-0.342351	0.0142797	NA	NA	NA	NA	NA	NA
TCAL_00258	Similar to Nphs1 Nephrin (Mus musculus)	0.00393704	6	NA	NA	NA	NA	NA	NA	NA	NA	NA	NA	NA	NA
TCAL_04344	Protein of unknown function	0.00419435	6	NA	NA	NA	NA	NA	NA	-0.507214	0.0160024	NA	NA	NA	NA
TCAL_15852	Protein of unknown function	0.00659449	6	NA	NA	NA	NA	-3.44188	0.0303381	NA	NA	NA	NA	NA	NA
TCAL_08389	Similar to Elongation factor 1-gamma (Artemia salina)	0.013862	6	NA	NA	NA	NA	NA	NA	-0.177158	0.069093	NA	NA	NA	NA
TCAL_14591	Similar to cwo Transcription factor cwo (Drosophila melanogaster)	1.33716e-54	7	0.745248	2.21895e-06	1.4979	2.46787e-29	1.64149	1.10988e-35	1.83777	3.62718e-45	NA	NA	-0.896246	8.818e-10
TCAL_08242	Similar to Leech-derived tryptase inhibitor C (Hirudo medicinalis)	5.84742e-53	7	0.882849	4.35198e-14	1.24028	1.87601e-29	1.45279	5.82977e-41	1.54369	2.62705e-46	NA	NA	-0.569944	3.62531e-05
TCAL_14774	Protein of unknown function	1.79719e-40	7	0.434	1.48534e-06	0.61224	3.21816e-14	0.86212	3.68698e-29	0.791895	1.91856e-24	NA	NA	-0.42812	4.28089e-06
TCAL_12804	Similar to lcc2 Laccase-2 (Botryotinia fuckeliana)	9.60965e-40	7	0.5281	1.12453e-06	0.831887	9.07535e-19	0.883773	9.37563e-22	0.8552	4.68629e-20	NA	NA	-0.355673	0.00701247
TCAL_00766	Similar to Slc22a1 Solute carrier family 22 member 1 (Rattus norvegicus)	1.23101e-34	7	0.597973	5.34622e-07	0.872428	1.07667e-16	0.809225	1.58269e-14	1.10528	1.10304e-27	0.296057	0.037472	NA	NA
TCAL_05569	Similar to lhpp Phospholysine phosphohistidine inorganic pyrophosphate phosphatase (Danio rerio)	1.39962e-29	7	0.542334	1.40938e-07	0.795981	3.35143e-18	0.790333	3.10128e-18	0.745175	5.24845e-16	NA	NA	NA	NA
TCAL_15296	Protein of unknown function	1.00791e-27	7	0.51606	1.85356e-05	0.746432	1.48642e-12	0.834185	3.67726e-16	0.981625	1.91431e-22	NA	NA	-0.318125	0.0722827
TCAL_11553	Protein of unknown function	1.15192e-22	7	0.440653	0.0289275	0.72012	7.07726e-07	0.838769	9.80176e-10	1.15258	1.33785e-18	NA	NA	-0.398115	0.0954319
TCAL_05663	Similar to fabG 3-oxoacyl-[acyl-carrier-protein] reductase FabG (Bacillus subtilis (strain 168))	2.86338e-22	7	0.376595	0.000292566	0.531973	1.7965e-09	0.607766	7.98137e-13	0.628464	1.19899e-13	NA	NA	NA	NA
TCAL_11917	Similar to SQOR Sulfide:quinone oxidoreductase, mitochondrial (Homo sapiens)	3.76662e-22	7	0.265227	0.00559507	0.36508	2.19537e-06	0.481666	9.73095e-12	0.494626	2.37923e-12	NA	NA	-0.216439	0.0686939
TCAL_01737	Similar to Slc22a7 Solute carrier family 22 member 7 (Mus musculus)	9.87565e-22	7	NA	NA	0.721857	4.65885e-05	0.971046	9.78921e-10	1.16405	4.17403e-14	NA	NA	-0.740003	0.000102045
TCAL_08982	Similar to Soma ferritin (Lymnaea stagnalis)	7.72934e-20	7	0.515543	0.00470725	0.719415	1.21109e-06	0.905	5.60602e-11	1.14837	7.80745e-18	NA	NA	NA	NA
TCAL_08241	Similar to Serine protease inhibitor dipetalogastin (Fragment) (Dipetalogaster maximus)	1.7488e-18	7	0.495689	0.000442071	0.675616	2.0293e-08	0.894695	2.06542e-15	0.720792	6.67512e-10	NA	NA	-0.399006	0.02129
TCAL_07907	dopamine N-acetyltransferase-like	4.97084e-15	7	0.705368	3.79619e-06	0.771904	7.43113e-08	1.02679	1.24217e-14	0.877443	1.48e-10	NA	NA	NA	NA
TCAL_13039	Protein of unknown function	8.81448e-15	7	0.909966	0.000107081	1.25509	8.67879e-10	1.38096	3.1311e-12	1.67108	5.17466e-18	NA	NA	NA	NA
TCAL_06433	Similar to egr Protein eiger (Drosophila melanogaster)	1.28961e-14	7	0.457205	0.0279266	0.606942	0.000121639	0.717253	7.09413e-07	0.872223	2.06985e-10	NA	NA	NA	NA
TCAL_16983	Protein of unknown function	1.08466e-13	7	NA	NA	0.62532	6.41994e-05	0.760427	1.35007e-07	0.779787	4.80899e-08	NA	NA	-0.431218	0.0619784
TCAL_10581	Similar to acr-16 Acetylcholine receptor subunit alpha-type acr-16 (Caenorhabditis elegans)	4.94153e-13	7	0.422563	0.0150741	0.564979	3.96817e-05	0.70722	1.71018e-08	0.704715	1.84277e-08	NA	NA	NA	NA
TCAL_03123	Similar to CTSB Cathepsin B (Sus scrofa)	5.78688e-13	7	0.353274	0.00470725	0.386241	0.000473434	0.462996	4.64165e-06	0.617492	6.32075e-11	NA	NA	NA	NA
TCAL_11237	Similar to GA19395 PITH domain-containing protein GA19395 (Drosophila pseudoobscura pseudoobscura)	3.07036e-11	7	0.440036	0.0340202	0.559162	0.000463121	0.75087	8.12941e-08	0.711485	5.21261e-07	NA	NA	NA	NA
TCAL_04290	Similar to Luciferin 4-monooxygenase (Photinus pyralis)	3.52404e-11	7	NA	NA	0.625172	0.00882918	0.856216	2.15116e-05	1.11325	3.02745e-09	NA	NA	NA	NA
TCAL_14025	Protein of unknown function	3.04283e-10	7	0.720571	0.0013111	0.816416	4.89707e-05	1.08218	2.49278e-09	1.09483	1.40864e-09	NA	NA	NA	NA
TCAL_11872	Similar to SLC17A5 Sialin (Homo sapiens)	7.07679e-10	7	NA	NA	0.304125	0.063934	0.653965	7.14946e-09	0.560998	1.49134e-06	NA	NA	-0.368667	0.0317822
TCAL_17443	Protein of unknown function	1.06908e-09	7	0.822944	0.0263336	1.05953	0.000267545	1.22657	5.26686e-06	1.45758	1.4338e-08	NA	NA	NA	NA
TCAL_10329	Similar to Glutamine synthetase (Panulirus argus)	2.22882e-09	7	0.307452	0.0789826	0.379121	0.00432528	0.50416	1.16529e-05	0.527478	2.8549e-06	NA	NA	NA	NA
TCAL_12822	Similar to Acss1 Acetyl-coenzyme A synthetase 2-like, mitochondrial (Mus musculus)	3.95192e-09	7	NA	NA	0.450376	0.000117312	0.362267	0.00334826	0.464035	3.15155e-05	NA	NA	NA	NA
TCAL_10497	Similar to PPP5C Serine/threonine-protein phosphatase 5 (Homo sapiens)	2.03703e-08	7	NA	NA	NA	NA	0.687936	0.00842713	0.874989	0.000176849	NA	NA	NA	NA
TCAL_10328	Similar to PHYHD1 Phytanoyl-CoA dioxygenase domain-containing protein 1 (Homo sapiens)	2.60599e-08	7	NA	NA	0.480283	0.0953137	0.608137	0.00774527	0.787066	0.000103432	NA	NA	NA	NA
TCAL_11429	Similar to DUR3 Urea-proton symporter DUR3 (Arabidopsis thaliana)	2.67814e-08	7	NA	NA	0.201675	0.0518088	0.26224	0.00173413	0.274975	0.00075857	NA	NA	NA	NA
TCAL_10621	Similar to SNRK SNF-related serine/threonine-protein kinase (Homo sapiens)	2.68305e-08	7	NA	NA	NA	NA	0.19326	0.00439642	NA	NA	NA	NA	-0.1653	0.0954319
TCAL_10931	Protein of unknown function	3.20374e-08	7	NA	NA	NA	NA	0.325912	5.24036e-05	0.343114	1.32131e-05	NA	NA	NA	NA
TCAL_01678	Similar to ANPEP Aminopeptidase N (Felis catus)	4.96836e-08	7	0.283317	0.0681792	0.315334	0.0120748	0.402697	0.000182027	0.472242	3.19228e-06	NA	NA	NA	NA
TCAL_01999	Protein of unknown function	1.28941e-07	7	NA	NA	NA	NA	0.902673	0.00158333	0.732703	0.0215155	NA	NA	-0.997108	0.00299798
TCAL_03282	ejaculatory bulb-specific 3-like	2.6041e-07	7	NA	NA	1.11061	0.00956592	1.52295	1.8833e-05	1.20648	0.00192762	NA	NA	-1.04585	0.0391436
TCAL_02715	Similar to Ubr2 E3 ubiquitin-protein ligase UBR2 (Mus musculus)	3.66577e-07	7	NA	NA	NA	NA	0.46183	0.000356421	0.405988	0.00270768	NA	NA	-0.355523	0.0596557
TCAL_06626	Protein of unknown function	4.67389e-07	7	NA	NA	NA	NA	0.449198	0.00020036	0.456711	0.00012609	NA	NA	NA	NA
TCAL_14024	Similar to SPBC1683.06c Uncharacterized protein C1683.06c (Schizosaccharomyces pombe (strain 972 / ATCC 24843))	5.52742e-07	7	NA	NA	0.49624	0.0164107	0.543059	0.0035547	0.688838	4.4436e-05	NA	NA	NA	NA
TCAL_14523	Similar to EDEM3 ER degradation-enhancing alpha-mannosidase-like protein 3 (Homo sapiens)	1.1045e-06	7	NA	NA	NA	NA	0.658586	0.039384	0.870228	0.00169695	NA	NA	NA	NA
TCAL_03814	Similar to SLC25A15 Mitochondrial ornithine transporter 1 (Homo sapiens)	3.45468e-06	7	NA	NA	NA	NA	0.288758	0.0417727	0.328529	0.0140936	NA	NA	NA	NA
TCAL_03480	Similar to COX15 Cytochrome c oxidase assembly protein COX15 homolog (Homo sapiens)	3.87569e-06	7	0.350177	0.0289368	NA	NA	0.496623	1.98029e-05	0.459211	0.000113939	NA	NA	NA	NA
TCAL_16609	Protein of unknown function	6.44856e-06	7	NA	NA	0.225541	0.0633237	0.235655	0.0293231	0.279758	0.00490609	NA	NA	NA	NA
TCAL_14264	Protein of unknown function	1.02627e-05	7	NA	NA	0.335321	0.0273336	0.356448	0.00951395	0.400191	0.00199187	NA	NA	NA	NA
TCAL_07748	Similar to Rfx3 Transcription factor RFX3 (Mus musculus)	1.11533e-05	7	NA	NA	NA	NA	NA	NA	NA	NA	NA	NA	NA	NA
TCAL_08941	Protein of unknown function	1.46113e-05	7	NA	NA	NA	NA	0.478484	0.0499022	NA	NA	NA	NA	NA	NA
TCAL_06201	Protein of unknown function	1.5596e-05	7	NA	NA	0.543269	0.000478087	NA	NA	0.584151	5.92159e-05	NA	NA	NA	NA
TCAL_06244	Similar to tmtc2 Transmembrane and TPR repeat-containing protein 2 (Xenopus laevis)	2.00965e-05	7	NA	NA	NA	NA	0.516616	0.0121913	NA	NA	NA	NA	-0.590711	0.0168031
TCAL_01505	Similar to LRRC20 Leucine-rich repeat-containing protein 20 (Homo sapiens)	2.04268e-05	7	NA	NA	NA	NA	0.442289	0.0108165	0.469728	0.00524341	NA	NA	NA	NA
TCAL_08732	Protein of unknown function	2.25017e-05	7	NA	NA	0.281903	0.00253906	0.189558	0.0825138	0.254477	0.00650315	NA	NA	NA	NA
TCAL_03124	Similar to CBS Cystathionine beta-synthase (Macaca fascicularis)	2.28518e-05	7	NA	NA	0.372652	0.00250876	0.293859	0.0259677	0.283962	0.036656	NA	NA	NA	NA
TCAL_16225	Similar to KLHDC2 Kelch domain-containing protein 2 (Homo sapiens)	2.49306e-05	7	NA	NA	NA	NA	NA	NA	0.459551	0.00230045	NA	NA	NA	NA
TCAL_04752	Similar to CD63 CD63 antigen (Oryctolagus cuniculus)	2.84411e-05	7	0.297993	0.0681792	0.278755	0.0621073	0.418327	0.000229924	0.314936	0.0141412	NA	NA	NA	NA
TCAL_17268	Similar to Acyl-CoA desaturase (Cyprinus carpio)	3.62179e-05	7	NA	NA	NA	NA	0.306925	0.0127033	0.350028	0.00244412	NA	NA	NA	NA
TCAL_16027	Similar to nhl-1 RING finger protein nhl-1 (Caenorhabditis elegans)	4.00401e-05	7	NA	NA	NA	NA	0.407796	0.052763	0.506578	0.00731165	NA	NA	NA	NA
TCAL_05729	Similar to CG7280 Probable sulfite oxidase, mitochondrial (Drosophila melanogaster)	4.48226e-05	7	NA	NA	0.360032	0.00335598	0.283551	0.0308956	0.333361	0.00595089	NA	NA	NA	NA
TCAL_03225	Similar to wge Protein winged eye (Drosophila melanogaster)	4.53671e-05	7	NA	NA	NA	NA	NA	NA	NA	NA	NA	NA	-0.536535	0.00209399
TCAL_13235	Similar to Slc26a6 Solute carrier family 26 member 6 (Mus musculus)	4.78009e-05	7	NA	NA	NA	NA	NA	NA	0.291672	0.0316168	NA	NA	NA	NA
TCAL_08199	Protein of unknown function	5.0895e-05	7	NA	NA	NA	NA	0.533867	0.00316413	0.483941	0.0107504	NA	NA	NA	NA
TCAL_12621	Protein of unknown function	5.2216e-05	7	NA	NA	NA	NA	0.246846	0.00656691	0.201709	0.0469404	NA	NA	NA	NA
TCAL_09912	Similar to Aplip1 JNK-interacting protein 1 (Drosophila melanogaster)	6.21984e-05	7	NA	NA	NA	NA	0.277491	0.0543642	NA	NA	NA	NA	-0.311671	0.0954319
TCAL_10397	Similar to SOX2 Transcription factor SOX-2 (Gallus gallus)	6.35555e-05	7	NA	NA	NA	NA	NA	NA	0.388061	0.0783984	NA	NA	NA	NA
TCAL_04158	Similar to SH3BP5L SH3 domain-binding protein 5-like (Bos taurus)	6.71486e-05	7	NA	NA	0.440849	0.0708012	0.518424	0.0106105	NA	NA	NA	NA	NA	NA
TCAL_04589	Similar to RB1CC1 RB1-inducible coiled-coil protein 1 (Homo sapiens)	7.57557e-05	7	NA	NA	NA	NA	0.169403	0.0753005	NA	NA	NA	NA	NA	NA
TCAL_08677	Protein of unknown function	0.000102536	7	NA	NA	0.424546	0.0964763	0.52472	0.010733	0.438444	0.0546626	NA	NA	NA	NA
TCAL_02483	Similar to Rheb GTP-binding protein Rheb (Rattus norvegicus)	0.000111709	7	NA	NA	NA	NA	0.485567	0.00964362	0.461302	0.0160445	NA	NA	NA	NA
TCAL_04329	Similar to igdb-2 Ig-like and fibronectin type-III domain-containing protein 2 (Caenorhabditis elegans)	0.000128397	7	NA	NA	NA	NA	0.33074	0.0441868	0.356444	0.0250995	NA	NA	NA	NA
TCAL_09713	Similar to SNTG1 Gamma-1-syntrophin (Homo sapiens)	0.000130837	7	NA	NA	NA	NA	0.376339	0.0693018	NA	NA	NA	NA	-0.467923	0.0597731
TCAL_13502	Similar to zig-8 Zwei Ig domain protein zig-8 (Caenorhabditis elegans)	0.000141744	7	NA	NA	NA	NA	0.565829	0.0208319	0.631189	0.00651192	NA	NA	NA	NA
TCAL_05466	Similar to FR FMRFamide receptor (Drosophila melanogaster)	0.000150901	7	NA	NA	NA	NA	NA	NA	0.383293	0.0517998	NA	NA	NA	NA
TCAL_16578	Protein of unknown function	0.000162129	7	NA	NA	NA	NA	0.434624	0.01696	NA	NA	NA	NA	NA	NA
TCAL_07728	Similar to Hnf4 Transcription factor HNF-4 homolog (Drosophila melanogaster)	0.000163851	7	NA	NA	NA	NA	NA	NA	0.430039	0.0819493	NA	NA	NA	NA
TCAL_06817	chondroitin proteoglycan-2-like	0.00016506	7	NA	NA	NA	NA	NA	NA	0.20714	0.0135324	NA	NA	NA	NA
TCAL_03982	Similar to AADAT Kynurenine/alpha-aminoadipate aminotransferase, mitochondrial (Bos taurus)	0.000178353	7	NA	NA	NA	NA	NA	NA	0.316242	0.00244412	NA	NA	NA	NA
TCAL_01178	Similar to spin Protein spinster (Drosophila melanogaster)	0.000183052	7	NA	NA	NA	NA	NA	NA	NA	NA	NA	NA	NA	NA
TCAL_09729	Similar to slc39a1 Zinc transporter ZIP1 (Danio rerio)	0.000199416	7	NA	NA	NA	NA	NA	NA	0.240089	0.0636705	NA	NA	NA	NA
TCAL_01416	Similar to agmo Alkylglycerol monooxygenase (Xenopus tropicalis)	0.000242578	7	NA	NA	NA	NA	NA	NA	0.527465	0.00776542	NA	NA	NA	NA
TCAL_04684	Similar to ANPEP Aminopeptidase N (Bos taurus)	0.000251051	7	NA	NA	NA	NA	0.227729	0.094114	0.295572	0.0127076	NA	NA	NA	NA
TCAL_11258	Similar to Toll-6 Toll-like receptor 6 (Drosophila melanogaster)	0.000272084	7	NA	NA	NA	NA	0.565474	0.0110982	NA	NA	NA	NA	-0.522227	0.0954319
TCAL_10392	Similar to Snx25 Sorting nexin-25 (Mus musculus)	0.000354381	7	NA	NA	NA	NA	0.300325	0.0709732	0.33474	0.0349204	NA	NA	NA	NA
TCAL_00615	Similar to wls Protein wntless (Drosophila yakuba)	0.000355456	7	NA	NA	NA	NA	NA	NA	1.0215	0.00923589	NA	NA	NA	NA
TCAL_05142	Similar to B0416.5 Uncharacterized protein B0416.5 (Caenorhabditis elegans)	0.000434147	7	NA	NA	NA	NA	0.527006	0.00350878	NA	NA	NA	NA	NA	NA
TCAL_02379	Protein of unknown function	0.00043424	7	NA	NA	NA	NA	NA	NA	NA	NA	NA	NA	NA	NA
TCAL_12165	Protein of unknown function	0.000437786	7	NA	NA	NA	NA	NA	NA	0.354954	0.0336706	NA	NA	NA	NA
TCAL_09565	Protein of unknown function	0.000504614	7	NA	NA	NA	NA	NA	NA	1.44796	0.0895048	NA	NA	NA	NA
TCAL_00171	Similar to Daam2 Disheveled-associated activator of morphogenesis 2 (Mus musculus)	0.000568736	7	NA	NA	NA	NA	0.358112	0.0317718	NA	NA	NA	NA	-0.385256	0.074581
TCAL_14685	probable sarcosine oxidase	0.000606774	7	0.655481	0.0596087	0.665009	0.0251748	0.591034	0.0438911	NA	NA	NA	NA	NA	NA
TCAL_02223	Similar to TTLL12 Tubulin--tyrosine ligase-like protein 12 (Homo sapiens)	0.000636534	7	NA	NA	NA	NA	0.18703	0.0861956	NA	NA	NA	NA	NA	NA
TCAL_15112	Protein of unknown function	0.000759156	7	NA	NA	NA	NA	0.405154	0.0162179	0.355375	0.0519406	NA	NA	NA	NA
TCAL_07583	Similar to Plbd2 Putative phospholipase B-like 2 (Rattus norvegicus)	0.000823403	7	NA	NA	NA	NA	0.326088	0.0225097	NA	NA	NA	NA	NA	NA
TCAL_05109	Protein of unknown function	0.000886645	7	NA	NA	0.383741	0.0692083	0.389634	0.0392697	NA	NA	NA	NA	NA	NA
TCAL_06138	Similar to yjcS Putative alkyl/aryl-sulfatase YjcS (Escherichia coli (strain K12))	0.000937465	7	NA	NA	0.280193	0.0518088	NA	NA	NA	NA	NA	NA	NA	NA
TCAL_10393	Similar to ITPKA Inositol-trisphosphate 3-kinase A (Homo sapiens)	0.00122719	7	NA	NA	NA	NA	NA	NA	NA	NA	NA	NA	-0.376155	0.0658212
TCAL_01409	Similar to CALCOCO2 Calcium-binding and coiled-coil domain-containing protein 2 (Homo sapiens)	0.00126231	7	NA	NA	NA	NA	0.191958	0.0759863	NA	NA	NA	NA	NA	NA
TCAL_03034	Similar to ABCA12 ATP-binding cassette sub-family A member 12 (Homo sapiens)	0.0012721	7	NA	NA	NA	NA	0.323289	0.0803779	0.337563	0.0657632	NA	NA	NA	NA
TCAL_03912	Similar to Hydramacin-1 (Hydra vulgaris)	0.00144672	7	NA	NA	0.859256	0.0414483	0.801632	0.0462752	0.898112	0.0182905	NA	NA	NA	NA
TCAL_05011	Protein of unknown function	0.0016046	7	NA	NA	NA	NA	0.565076	0.0389777	0.594627	0.0268657	NA	NA	NA	NA
TCAL_09060	transmembrane 178B	0.00203087	7	NA	NA	NA	NA	0.637739	0.0701562	0.642507	0.0733881	NA	NA	NA	NA
TCAL_11232	Similar to GPX2 Glutathione peroxidase 2 (Pongo pygmaeus)	0.00222758	7	NA	NA	NA	NA	0.21819	0.0743861	0.230834	0.0538056	NA	NA	NA	NA
TCAL_12485	Similar to ALG11 GDP-Man:Man(3)GlcNAc(2)-PP-Dol alpha-1,2-mannosyltransferase (Homo sapiens)	0.00489251	7	NA	NA	0.242688	0.0818563	NA	NA	NA	NA	NA	NA	NA	NA
TCAL_01980	Similar to RAPGEF1 Rap guanine nucleotide exchange factor 1 (Homo sapiens)	0.00855251	7	NA	NA	NA	NA	NA	NA	NA	NA	NA	NA	NA	NA
TCAL_13810	Similar to urad 2-oxo-4-hydroxy-4-carboxy-5-ureidoimidazoline decarboxylase (Amia calva)	8.46426e-52	8	-0.663275	1.54424e-06	-1.18697	1.11544e-21	-1.44915	5.52226e-32	-1.03116	7.58463e-17	0.417991	0.022187	0.785873	1.44541e-07
TCAL_09890	Similar to clpX ATP-dependent Clp protease ATP-binding subunit ClpX (Cupriavidus necator (strain JMP 134 / LMG 1197))	5.59017e-47	8	-0.767042	1.28506e-06	-1.52912	3.56674e-27	-1.31542	6.31212e-21	-2.42992	2.53251e-60	-1.1145	1.8934e-11	0.548377	0.0114278
TCAL_15853	Protein of unknown function	3.03795e-39	8	-0.75045	0.00669078	-2.17564	9.20664e-29	-2.17857	4.47426e-29	-2.24895	5.85126e-31	NA	NA	1.42812	6.14597e-11
TCAL_05274	Similar to EHD4 EH domain-containing protein 4 (Homo sapiens)	6.06461e-38	8	-0.592562	1.35651e-09	-0.837552	2.16912e-20	-0.836711	1.0156e-20	-0.777909	8.13567e-18	NA	NA	NA	NA
TCAL_11475	Similar to xsc Sulfoacetaldehyde acetyltransferase (Castellaniella defragrans)	1.34035e-32	8	-0.326433	0.07861	-0.915683	1.24073e-15	-0.886176	4.60063e-15	-1.12572	2.45718e-23	NA	NA	0.559743	9.81685e-05
TCAL_01161	Similar to mmlH Probable 4-methylmuconolactone transporter (Cupriavidus necator (strain JMP 134 / LMG 1197))	1.36319e-32	8	-0.560325	1.40281e-06	-0.909485	1.05851e-18	-0.873227	1.33483e-17	-0.893512	3.07961e-18	NA	NA	0.312902	0.0993974
TCAL_09874	Similar to agmo Alkylglycerol monooxygenase (Xenopus tropicalis)	6.27096e-22	8	NA	NA	-0.457787	0.00102617	-0.550556	1.33817e-05	-0.908077	7.44554e-15	-0.357521	0.0303384	0.4092	0.0210817
TCAL_04449	Protein of unknown function	1.70167e-20	8	NA	NA	-0.836791	2.51537e-09	-0.830665	1.4716e-09	-0.927867	1.16953e-11	NA	NA	0.495389	0.0153426
TCAL_07649	Similar to oxlT Oxalate:formate antiporter (Oxalobacter formigenes)	4.38732e-20	8	-1.09862	0.000317612	-1.48047	5.00682e-08	-1.74618	3.60811e-11	-1.59586	1.78902e-09	NA	NA	NA	NA
TCAL_09466	nad dependent epimerase dehydratase	1.30694e-19	8	NA	NA	-0.626506	2.63041e-10	-0.555801	1.4838e-08	-0.490287	1.12841e-06	NA	NA	0.368743	0.00710055
TCAL_09716	Similar to oxlT Oxalate:formate antiporter (Oxalobacter formigenes)	1.74202e-19	8	NA	NA	-0.424842	0.000350583	-0.428107	0.000177667	-0.760485	1.85966e-13	-0.332378	0.0191089	NA	NA
TCAL_12742	Similar to TMEM68 Transmembrane protein 68 (Bos taurus)	5.83473e-18	8	-0.462489	0.0627592	-0.638184	0.000473434	-0.909238	1.99046e-08	-1.13925	8.26884e-13	NA	NA	NA	NA
TCAL_13043	Similar to thrb Thyroid hormone receptor beta (Lithobates catesbeiana)	1.685e-17	8	-1.23607	8.48173e-08	-1.4885	9.34191e-12	-1.09574	7.74727e-07	-0.888828	0.000122137	NA	NA	NA	NA
TCAL_12327	Similar to Esterase FE4 (Myzus persicae)	5.49798e-15	8	NA	NA	NA	NA	-0.331531	0.00943881	-0.567539	1.6603e-07	NA	NA	NA	NA
TCAL_06144	Similar to ACSF2 Acyl-CoA synthetase family member 2, mitochondrial (Macaca fascicularis)	5.87155e-15	8	NA	NA	-0.351091	0.00226791	-0.421957	4.67654e-05	-0.592956	4.43722e-10	NA	NA	NA	NA
TCAL_00194	Similar to Glut1 Glucose transporter type 1 (Drosophila melanogaster)	7.62513e-15	8	NA	NA	-0.399646	0.000121639	-0.418528	2.49864e-05	-0.539827	9.25716e-09	NA	NA	NA	NA
TCAL_11451	Similar to irk-1 Inward rectifier potassium channel irk-1 (Caenorhabditis elegans)	9.34854e-15	8	NA	NA	-0.420067	0.0557894	-0.546441	0.00231664	-1.05962	6.76798e-12	-0.513178	0.0118853	NA	NA
TCAL_15224	Similar to Sptlc2 Serine palmitoyltransferase 2 (Mus musculus)	1.34797e-13	8	NA	NA	NA	NA	NA	NA	-0.349776	4.22917e-07	-0.194238	0.0339122	NA	NA
TCAL_10908	Similar to Carboxypeptidase B (Astacus astacus)	4.33468e-13	8	NA	NA	-0.256464	0.00790875	-0.266788	0.00316413	-0.43715	1.49692e-08	NA	NA	NA	NA
TCAL_07242	Similar to B0416.5 Uncharacterized protein B0416.5 (Caenorhabditis elegans)	6.34761e-13	8	NA	NA	-0.341028	0.000577679	-0.359103	0.000126898	-0.3959	1.37967e-05	NA	NA	NA	NA
TCAL_04739	Similar to L-galactono-1,4-lactone dehydrogenase, mitochondrial (Brassica oleracea)	7.47233e-13	8	NA	NA	-0.728185	0.000706318	-0.614756	0.00447386	-1.21994	3.15833e-10	-0.605187	0.0244501	NA	NA
TCAL_16754	Similar to rxrba Retinoic acid receptor RXR-beta-A (Danio rerio)	1.5687e-12	8	NA	NA	-1.37842	7.2982e-05	-1.30232	0.000119511	-1.82473	3.50567e-08	NA	NA	0.984229	0.0504281
TCAL_08970	Protein of unknown function	1.76731e-12	8	NA	NA	-0.366847	0.0198184	-0.451027	0.000898213	-0.59098	2.74938e-06	NA	NA	NA	NA
TCAL_04285	kelch 5	3.92758e-12	8	NA	NA	NA	NA	-0.375358	4.15673e-06	-0.392297	1.13351e-06	NA	NA	0.227105	0.0954319
TCAL_12253	Similar to Orct2 Organic cation transporter-like protein (Drosophila melanogaster)	5.35644e-12	8	-1.05288	0.000652335	-1.38508	7.74608e-07	-0.915451	0.00133194	-1.05927	0.000130698	NA	NA	NA	NA
TCAL_08504	Similar to HEBP1 Heme-binding protein 1 (Gallus gallus)	8.94848e-12	8	NA	NA	-0.322305	0.0169424	-0.366759	0.00235265	-0.518673	1.14953e-06	NA	NA	NA	NA
TCAL_17302	Similar to AQP9 Aquaporin-9 (Homo sapiens)	9.4325e-12	8	NA	NA	-0.199289	0.0373911	-0.204749	0.0186769	-0.374783	1.10279e-07	NA	NA	NA	NA
TCAL_16241	Similar to Tgfbi Transforming growth factor-beta-induced protein ig-h3 (Mus musculus)	2.36617e-11	8	NA	NA	-0.615735	0.0110287	NA	NA	-1.31972	2.3131e-12	-0.876178	3.0601e-05	NA	NA
TCAL_08177	Protein of unknown function	4.09911e-11	8	NA	NA	-1.4277	9.23236e-05	-1.00933	0.00739481	-2.23601	1.10672e-09	-1.22669	0.0128671	NA	NA
TCAL_03455	Similar to aifm2 Apoptosis-inducing factor 2 (Xenopus tropicalis)	4.21571e-11	8	NA	NA	NA	NA	-0.258169	0.0455132	-0.584579	3.00376e-09	-0.326411	0.00865249	NA	NA
TCAL_02513	Similar to SLC14A2 Urea transporter 2 (Homo sapiens)	5.39097e-11	8	NA	NA	NA	NA	NA	NA	-0.611181	1.25759e-07	-0.377917	0.0082247	NA	NA
TCAL_13213	Similar to GOT1 Aspartate aminotransferase, cytoplasmic (Gallus gallus)	1.2593e-10	8	NA	NA	NA	NA	NA	NA	-0.529257	0.000727005	NA	NA	NA	NA
TCAL_12544	Similar to Akr1a1 Alcohol dehydrogenase [NADP(+)] (Mus musculus)	1.68375e-10	8	NA	NA	NA	NA	-0.236365	0.0127097	-0.394398	6.07334e-07	NA	NA	NA	NA
TCAL_09710	Similar to amt-1 Putative ammonium transporter 1 (Caenorhabditis elegans)	2.66134e-10	8	NA	NA	-0.749862	0.000368304	-0.765471	0.000148276	-0.894369	3.73221e-06	NA	NA	0.597679	0.0375134
TCAL_13477	Similar to PITPNA Phosphatidylinositol transfer protein alpha isoform (Homo sapiens)	2.89626e-10	8	NA	NA	NA	NA	-0.360921	0.0288528	-0.589036	2.41636e-05	NA	NA	NA	NA
TCAL_12557	Similar to CG8399 Putative ferric-chelate reductase 1 homolog (Drosophila melanogaster)	3.0463e-10	8	NA	NA	NA	NA	-0.465992	0.00194484	-0.64089	1.73485e-06	NA	NA	NA	NA
TCAL_07045	Similar to mpv17l Mpv17-like protein (Xenopus laevis)	3.13068e-10	8	NA	NA	-0.956686	2.48304e-05	-0.69245	0.00370386	-1.12648	1.52318e-07	NA	NA	NA	NA
TCAL_04846	Similar to BBOX1 Gamma-butyrobetaine dioxygenase (Homo sapiens)	3.44048e-10	8	NA	NA	-0.531637	0.00956016	-0.500592	0.0120971	-0.865289	2.29766e-07	NA	NA	NA	NA
TCAL_15992	Similar to KLKB1 Plasma kallikrein (Homo sapiens)	3.958e-10	8	NA	NA	NA	NA	NA	NA	-1.15417	0.000216108	NA	NA	NA	NA
TCAL_10612	Similar to Chymotrypsin BII (Litopenaeus vannamei)	4.0095e-10	8	NA	NA	NA	NA	-0.300627	0.00564137	-0.435853	3.43472e-06	NA	NA	NA	NA
TCAL_02959	Protein of unknown function	6.07304e-10	8	NA	NA	-0.771408	0.000236403	-0.555745	0.0156389	-1.19462	1.16109e-10	-0.638872	0.00661632	0.55126	0.0711007
TCAL_03370	Similar to Endocuticle structural glycoprotein ABD-4 (Locusta migratoria)	7.99011e-10	8	NA	NA	NA	NA	-0.45179	0.0175962	-0.71199	1.04913e-05	NA	NA	NA	NA
TCAL_17377	Protein of unknown function	9.98964e-10	8	NA	NA	-1.22077	2.13336e-05	-0.834716	0.00876485	-1.85873	1.11546e-12	-1.02401	0.00121175	NA	NA
TCAL_05472	Similar to Chka Choline kinase alpha (Mus musculus)	1.36883e-09	8	NA	NA	NA	NA	NA	NA	-0.692409	3.96016e-07	-0.489632	0.00188756	NA	NA
TCAL_01046	Similar to Gpdh Glycerol-3-phosphate dehydrogenase [NAD(+)], cytoplasmic (Drosophila americana)	1.59955e-09	8	NA	NA	-0.313793	0.0109919	-0.270229	0.0285011	-0.378787	0.000462191	NA	NA	NA	NA
TCAL_05250	Similar to ACHE1 Acetylcholinesterase (Culex pipiens)	1.70496e-09	8	NA	NA	-0.357915	0.0521367	-0.409305	0.0096878	-0.508376	0.000543203	NA	NA	NA	NA
TCAL_02476	Similar to SLC5A7 High affinity choline transporter 1 (Homo sapiens)	2.39334e-09	8	NA	NA	-0.52567	0.000749829	-0.51647	0.000595812	-0.595516	3.5288e-05	NA	NA	NA	NA
TCAL_06924	PREDICTED: chitinase-like, partial	2.52071e-09	8	NA	NA	NA	NA	NA	NA	-0.694507	5.26986e-06	-0.379259	0.0702966	NA	NA
TCAL_08845	Similar to CG31145 Extracellular serine/threonine protein CG31145 (Drosophila melanogaster)	2.85647e-09	8	-0.347154	0.0263336	-0.484262	5.52951e-05	-0.331946	0.0120908	NA	NA	NA	NA	NA	NA
TCAL_03344	Similar to Ptchd3 Patched domain-containing protein 3 (Mus musculus)	4.34889e-09	8	NA	NA	-0.64455	1.18147e-05	-0.511052	0.000680995	NA	NA	NA	NA	NA	NA
TCAL_13195	Protein of unknown function	8.15061e-09	8	NA	NA	-0.473077	0.00689975	-0.675229	5.13852e-06	-0.571533	0.000216108	NA	NA	NA	NA
TCAL_16520	Protein of unknown function	8.68661e-09	8	NA	NA	-0.290038	0.039351	NA	NA	-0.569671	2.87735e-08	-0.350089	0.00503183	NA	NA
TCAL_08395	Similar to Gm2a Ganglioside GM2 activator (Mus musculus)	1.71778e-08	8	NA	NA	-0.702556	2.23195e-05	-0.585887	0.000612941	-0.734131	3.35956e-06	NA	NA	NA	NA
TCAL_14809	Protein of unknown function	1.72282e-08	8	NA	NA	NA	NA	NA	NA	-0.748474	1.42059e-07	-0.519878	0.00147783	NA	NA
TCAL_07355	Similar to Vinc Vinculin (Drosophila melanogaster)	2.00434e-08	8	NA	NA	NA	NA	NA	NA	-0.561127	6.49707e-05	NA	NA	NA	NA
TCAL_10797	Similar to Pineal opsin (Petromyzon marinus)	2.51586e-08	8	NA	NA	NA	NA	NA	NA	-0.540097	1.41565e-05	-0.361672	0.0192318	NA	NA
TCAL_10547	Similar to endou Poly(U)-specific endoribonuclease (Paralichthys olivaceus)	2.86973e-08	8	NA	NA	-0.222031	0.044057	-0.311385	0.000390577	-0.317104	0.000251632	NA	NA	NA	NA
TCAL_02231	Similar to cat-4 GTP cyclohydrolase 1 (Caenorhabditis elegans)	2.87549e-08	8	NA	NA	-0.786482	3.0435e-05	-0.726574	0.000109025	NA	NA	NA	NA	NA	NA
TCAL_13417	Similar to Cyp2u1 Cytochrome P450 2U1 (Mus musculus)	4.42056e-08	8	NA	NA	-0.481528	0.00432528	NA	NA	-0.813212	1.00539e-08	-0.582362	0.000309501	NA	NA
TCAL_10767	Similar to NR1I3 Nuclear receptor subfamily 1 group I member 3 (Callorhinus ursinus)	6.72804e-08	8	-0.94775	0.00049867	-1.1442	2.17848e-06	-0.715872	0.0104808	-0.877437	0.000563318	NA	NA	NA	NA
TCAL_06174	Similar to SLC13A5 Solute carrier family 13 member 5 (Homo sapiens)	8.13816e-08	8	NA	NA	NA	NA	-0.434276	0.0709732	-0.652334	0.00137613	NA	NA	NA	NA
TCAL_02088	Protein of unknown function	9.98429e-08	8	NA	NA	-0.955192	4.73096e-07	-0.658669	0.00165065	-0.984036	8.87372e-08	NA	NA	NA	NA
TCAL_00797	sarcospan isoform X1	1.18951e-07	8	NA	NA	NA	NA	NA	NA	-0.528522	0.00429128	-0.470577	0.0216902	NA	NA
TCAL_01776	Similar to CMTM4 CKLF-like MARVEL transmembrane domain-containing protein 4 (Homo sapiens)	1.24491e-07	8	NA	NA	-0.302946	0.0215594	-0.408191	0.000199166	-0.324878	0.00650315	NA	NA	NA	NA
TCAL_00899	Protein of unknown function	1.51796e-07	8	-0.449166	0.0662051	-0.594319	0.00108373	-0.480228	0.0118452	-0.761493	2.39847e-06	NA	NA	NA	NA
TCAL_15545	Similar to Trypsin-1 (Astacus astacus)	1.57226e-07	8	NA	NA	NA	NA	-0.220259	0.0016812	-0.255593	0.000103432	NA	NA	NA	NA
TCAL_03886	Similar to HEBP2 Heme-binding protein 2 (Homo sapiens)	2.24134e-07	8	NA	NA	-0.395814	0.0111913	NA	NA	-0.714175	4.99694e-09	-0.488154	0.000443183	NA	NA
TCAL_05550	Similar to chid1 Chitinase domain-containing protein 1 (Xenopus laevis)	2.26901e-07	8	NA	NA	NA	NA	NA	NA	-0.261368	0.0028415	NA	NA	NA	NA
TCAL_08618	Similar to eIF5 Eukaryotic translation initiation factor 5 (Drosophila melanogaster)	2.49318e-07	8	NA	NA	NA	NA	NA	NA	-0.45208	2.86888e-06	-0.248089	0.0592315	NA	NA
TCAL_00767	Similar to oct-1 Organic cation transporter 1 (Caenorhabditis elegans)	2.50124e-07	8	-0.396024	0.0825826	-0.535624	0.00118588	-0.487811	0.00312327	-0.708316	1.1168e-06	NA	NA	NA	NA
TCAL_13569	Similar to SLC46A3 Solute carrier family 46 member 3 (Pongo abelii)	2.62382e-07	8	NA	NA	-0.572712	0.0128428	-0.892651	2.64224e-06	NA	NA	0.554735	0.0225091	NA	NA
TCAL_11870	Similar to Os10g0138100 Probable aldehyde oxidase 1 (Oryza sativa subsp. japonica)	3.27581e-07	8	NA	NA	NA	NA	NA	NA	-0.335538	0.000262484	-0.285528	0.00512086	NA	NA
TCAL_11607	Similar to Abcc1 Multidrug resistance-associated protein 1 (Rattus norvegicus)	3.44309e-07	8	NA	NA	-0.375065	0.055297	NA	NA	-0.610746	3.38089e-05	NA	NA	NA	NA
TCAL_16428	Similar to Leech-derived tryptase inhibitor C (Hirudo medicinalis)	3.48747e-07	8	NA	NA	-0.481446	0.0219688	NA	NA	-0.801877	8.91094e-07	-0.476148	0.022133	NA	NA
TCAL_02744	Similar to nhr-7 Nuclear hormone receptor family member nhr-7 (Caenorhabditis elegans)	3.67299e-07	8	NA	NA	-0.480496	0.00206972	-0.415631	0.00831464	-0.424183	0.00654426	NA	NA	NA	NA
TCAL_02814	Similar to BBS2 Bardet-Biedl syndrome 2 protein (Homo sapiens)	5.1321e-07	8	NA	NA	-0.295719	0.000507114	-0.212329	0.0252382	-0.308433	0.000129685	NA	NA	NA	NA
TCAL_07183	Protein of unknown function	5.74716e-07	8	NA	NA	NA	NA	NA	NA	-0.437161	0.00677519	NA	NA	NA	NA
TCAL_07480	Similar to pinta Retinol-binding protein pinta (Drosophila melanogaster)	5.89799e-07	8	NA	NA	-0.337276	0.00613173	-0.353584	0.00203714	-0.331305	0.00477132	NA	NA	NA	NA
TCAL_06365	Similar to MAN2B1 Lysosomal alpha-mannosidase (Bos taurus)	5.90058e-07	8	NA	NA	NA	NA	NA	NA	-0.321789	0.00260324	NA	NA	NA	NA
TCAL_03119	Protein of unknown function	6.43319e-07	8	NA	NA	NA	NA	-0.256458	0.0413142	-0.40141	0.000107305	NA	NA	NA	NA
TCAL_06301	Similar to Cys Crustapain (Pandalus borealis)	1.05877e-06	8	NA	NA	-0.428944	0.0138127	-0.404934	0.0164914	-0.56312	0.000128384	NA	NA	NA	NA
TCAL_04704	Protein of unknown function	1.07268e-06	8	NA	NA	-0.171623	0.038223	-0.218681	0.00148127	NA	NA	NA	NA	NA	NA
TCAL_16129	Protein of unknown function	1.10685e-06	8	NA	NA	-0.89197	0.0173521	-0.901066	0.0105596	-1.05022	0.00130639	NA	NA	NA	NA
TCAL_00198	Similar to pyx Transient receptor potential channel pyrexia (Drosophila melanogaster)	1.11308e-06	8	-1.29125	0.0197782	-1.19926	0.0164083	-1.13115	0.0158453	-1.06254	0.0286855	NA	NA	NA	NA
TCAL_16259	Protein of unknown function	1.19599e-06	8	NA	NA	-0.543765	0.0233412	-0.627446	0.00298896	NA	NA	NA	NA	NA	NA
TCAL_12117	Similar to SIAE Sialate O-acetylesterase (Homo sapiens)	1.39626e-06	8	NA	NA	NA	NA	NA	NA	-0.198196	0.000416795	NA	NA	NA	NA
TCAL_06548	Similar to CPVL Probable serine carboxypeptidase CPVL (Homo sapiens)	1.43391e-06	8	NA	NA	-0.331146	0.0307764	-0.399439	0.00236076	-0.490219	4.83323e-05	NA	NA	NA	NA
TCAL_07529	Similar to Tgfbi Transforming growth factor-beta-induced protein ig-h3 (Mus musculus)	1.46293e-06	8	NA	NA	-0.513996	0.00174321	NA	NA	-0.687586	1.44462e-06	-0.411547	0.0235909	NA	NA
TCAL_12390	Protein of unknown function	1.71448e-06	8	NA	NA	-0.351178	0.0447246	-0.502995	0.000284046	-0.454029	0.00149779	NA	NA	NA	NA
TCAL_17397	Similar to Heat shock 70 kDa protein 1 (Oryzias latipes)	1.77122e-06	8	-1.10916	0.00175553	-1.26222	6.56441e-05	-0.730542	0.0543354	-0.84141	0.0178208	NA	NA	NA	NA
TCAL_09330	Protein of unknown function	1.7758e-06	8	NA	NA	-0.797594	0.0384411	NA	NA	-1.18177	0.000216108	NA	NA	NA	NA
TCAL_02212	Similar to METTL27 Methyltransferase-like protein 27 (Homo sapiens)	1.78793e-06	8	NA	NA	-0.36716	0.0451625	NA	NA	-0.485302	0.00127125	NA	NA	NA	NA
TCAL_02766	Similar to ENOSF1 Mitochondrial enolase superfamily member 1 (Homo sapiens)	1.9079e-06	8	NA	NA	NA	NA	NA	NA	-0.425055	0.00335684	NA	NA	NA	NA
TCAL_01769	Similar to CarT Carcinine transporter (Drosophila melanogaster)	1.9809e-06	8	NA	NA	-0.363311	0.035163	-0.342571	0.0353832	-0.506243	0.000270245	NA	NA	NA	NA
TCAL_11006	Similar to nrv2 Sodium/potassium-transporting ATPase subunit beta-2 (Drosophila melanogaster)	2.00157e-06	8	NA	NA	NA	NA	NA	NA	-0.632085	0.000651961	NA	NA	NA	NA
TCAL_13715	Similar to CRYAB Alpha-crystallin B chain (Gallus gallus)	2.08204e-06	8	NA	NA	-0.674543	0.055297	NA	NA	-1.00937	0.000199497	NA	NA	NA	NA
TCAL_13144	Similar to HARBI1 Putative nuclease HARBI1 (Homo sapiens)	2.09358e-06	8	NA	NA	NA	NA	NA	NA	NA	NA	NA	NA	NA	NA
TCAL_07317	Similar to fax Failed axon connections (Drosophila melanogaster)	2.11343e-06	8	-0.574314	0.0513136	-0.817923	0.000152752	-0.73269	0.000772805	-0.783538	0.000209792	NA	NA	NA	NA
TCAL_01402	Similar to Carboxypeptidase B (Astacus astacus)	2.11784e-06	8	NA	NA	-0.268939	0.0337707	-0.344069	0.00114463	-0.327367	0.00219272	NA	NA	NA	NA
TCAL_00560	Similar to hibch 3-hydroxyisobutyryl-CoA hydrolase, mitochondrial (Xenopus tropicalis)	2.9278e-06	8	NA	NA	NA	NA	NA	NA	-0.200999	0.0159054	NA	NA	NA	NA
TCAL_13621	Similar to TSPAN11 Tetraspanin-11 (Homo sapiens)	3.73628e-06	8	NA	NA	-0.497041	0.000454238	-0.385092	0.0107927	-0.51975	0.000108678	NA	NA	NA	NA
TCAL_00224	Similar to Chymotrypsin BI (Litopenaeus vannamei)	4.55423e-06	8	NA	NA	NA	NA	-0.247875	0.0703125	-0.366627	0.00113641	NA	NA	NA	NA
TCAL_15528	Protein of unknown function	4.71986e-06	8	NA	NA	-1.05133	0.00295937	-1.10716	0.000897302	-0.848213	0.0221583	NA	NA	NA	NA
TCAL_02932	Protein of unknown function	5.04243e-06	8	NA	NA	-0.433764	0.0255256	-0.422767	0.0197946	-0.530792	0.00143137	NA	NA	NA	NA
TCAL_03230	Protein of unknown function	5.24772e-06	8	NA	NA	NA	NA	NA	NA	-0.403126	0.00521384	NA	NA	NA	NA
TCAL_15829	Protein of unknown function	5.43689e-06	8	NA	NA	NA	NA	NA	NA	NA	NA	NA	NA	NA	NA
TCAL_10154	Similar to Cyp4c3 Cytochrome P450 4c3 (Drosophila melanogaster)	6.13289e-06	8	NA	NA	-0.352158	0.0960772	-0.480447	0.00347113	-0.34615	0.0757967	NA	NA	0.432569	0.0557381
TCAL_00385	Similar to Ovol2 Transcription factor Ovo-like 2 (Mus musculus)	6.31486e-06	8	NA	NA	NA	NA	NA	NA	NA	NA	NA	NA	NA	NA
TCAL_02925	Similar to SLC29A3 Equilibrative nucleoside transporter 3 (Homo sapiens)	7.42574e-06	8	NA	NA	NA	NA	NA	NA	-0.426884	0.0191715	NA	NA	NA	NA
TCAL_05108	Similar to Carboxypeptidase inhibitor SmCI (Sabellastarte magnifica)	7.9287e-06	8	NA	NA	-0.442214	0.00198049	-0.311685	0.0478681	NA	NA	NA	NA	NA	NA
TCAL_05362	Similar to Anxa3 Annexin A3 (Rattus norvegicus)	8.26601e-06	8	NA	NA	NA	NA	-0.810676	0.0199881	-0.900548	0.00772268	NA	NA	NA	NA
TCAL_13505	Similar to TRPM3 Transient receptor potential cation channel subfamily M member 3 (Homo sapiens)	8.77097e-06	8	NA	NA	NA	NA	NA	NA	-0.718951	0.0795044	NA	NA	NA	NA
TCAL_13161	Similar to Hemagglutinin/amebocyte aggregation factor (Limulus polyphemus)	8.85185e-06	8	NA	NA	-0.281598	0.0269035	NA	NA	-0.41708	3.43283e-05	NA	NA	NA	NA
TCAL_09395	Similar to Samui BAG domain-containing protein Samui (Bombyx mori)	9.37148e-06	8	-0.303223	0.0760653	-0.522097	5.29751e-06	NA	NA	-0.391901	0.00124698	NA	NA	NA	NA
TCAL_11063	Protein of unknown function	9.49245e-06	8	NA	NA	NA	NA	-0.287691	0.0198029	NA	NA	NA	NA	NA	NA
TCAL_10507	Similar to Mcfd2 Multiple coagulation factor deficiency protein 2 homolog (Rattus norvegicus)	1.03912e-05	8	NA	NA	NA	NA	-0.489936	0.00136826	-0.391133	0.0197043	NA	NA	NA	NA
TCAL_07807	Protein of unknown function	1.05506e-05	8	NA	NA	NA	NA	NA	NA	-0.627582	0.0241893	NA	NA	NA	NA
TCAL_11019	Similar to kay Transcription factor kayak (Drosophila sechellia)	1.13236e-05	8	-0.845913	0.000537929	-0.742981	0.00231716	-0.653524	0.00842713	-0.682559	0.00474152	NA	NA	NA	NA
TCAL_08741	Similar to ccdc115 Coiled-coil domain-containing protein 115 (Danio rerio)	1.55724e-05	8	NA	NA	NA	NA	NA	NA	NA	NA	NA	NA	NA	NA
TCAL_12849	Protein of unknown function	1.79597e-05	8	-0.608177	0.0445163	-1.01831	1.72241e-06	-0.621813	0.0110982	-0.704866	0.00229904	NA	NA	NA	NA
TCAL_08811	Similar to MARF1 Meiosis regulator and mRNA stability factor 1 (Homo sapiens)	2.15005e-05	8	NA	NA	-0.557137	0.00432528	-0.441225	0.028952	NA	NA	NA	NA	NA	NA
TCAL_04573	Similar to SMS Spermine synthase (Bos taurus)	2.18734e-05	8	NA	NA	-0.376865	0.0999895	-0.443256	0.0188223	-0.498942	0.00540622	NA	NA	NA	NA
TCAL_00828	Similar to Venom dipeptidyl peptidase 4 (Apis mellifera)	2.19965e-05	8	NA	NA	NA	NA	-0.243426	0.0353832	-0.293941	0.00564516	NA	NA	NA	NA
TCAL_01956	Similar to Glod4 Glyoxalase domain-containing protein 4 (Mus musculus)	2.2945e-05	8	NA	NA	NA	NA	-0.260247	0.0158453	-0.277719	0.00803751	NA	NA	NA	NA
TCAL_03163	Similar to Myo6 Unconventional myosin-VI (Mus musculus)	2.50535e-05	8	NA	NA	NA	NA	NA	NA	-0.948443	0.000549361	-0.651556	0.0644111	NA	NA
TCAL_10264	Similar to SLC40A1 Solute carrier family 40 member 1 (Homo sapiens)	2.52487e-05	8	NA	NA	NA	NA	NA	NA	-0.576886	0.000314635	-0.473586	0.00930669	NA	NA
TCAL_11343	Similar to Apaf1 Apoptotic protease-activating factor 1 (Mus musculus)	2.55972e-05	8	NA	NA	-0.494274	0.00615983	NA	NA	-0.485869	0.00474152	NA	NA	NA	NA
TCAL_07592	Similar to HPGD 15-hydroxyprostaglandin dehydrogenase [NAD(+)] (Cavia porcellus)	2.64218e-05	8	NA	NA	-0.872264	0.00615983	-0.72375	0.025401	-0.767193	0.0157177	NA	NA	0.761865	0.0682859
TCAL_03328	Protein of unknown function	2.65801e-05	8	NA	NA	NA	NA	NA	NA	-0.327374	0.00123879	-0.23356	0.0646691	NA	NA
TCAL_03674	Similar to GRIN2D Glutamate receptor ionotropic, NMDA 2D (Homo sapiens)	2.66385e-05	8	NA	NA	NA	NA	NA	NA	NA	NA	NA	NA	NA	NA
TCAL_04004	Similar to MFSD6 Major facilitator superfamily domain-containing protein 6 (Sus scrofa)	3.16192e-05	8	NA	NA	-0.344014	0.0192571	NA	NA	-0.266724	0.0923324	NA	NA	NA	NA
TCAL_14833	Protein of unknown function	3.41075e-05	8	NA	NA	NA	NA	NA	NA	-0.64607	0.00887221	NA	NA	NA	NA
TCAL_08343	Protein of unknown function	3.70566e-05	8	NA	NA	NA	NA	NA	NA	-0.365307	0.0152911	NA	NA	NA	NA
TCAL_06544	Similar to NUC1 Mitochondrial nuclease (Saccharomyces cerevisiae (strain ATCC 204508 / S288c))	3.70618e-05	8	NA	NA	NA	NA	-0.490397	0.038498	-0.450987	0.0758288	NA	NA	NA	NA
TCAL_15244	Protein of unknown function	3.77464e-05	8	-0.59206	0.00712847	-0.421338	0.0833706	NA	NA	-0.440129	0.0425977	NA	NA	NA	NA
TCAL_05926	Similar to Venom serine protease Bi-VSP (Bombus ignitus)	4.19589e-05	8	NA	NA	NA	NA	NA	NA	-0.433472	0.00772268	NA	NA	NA	NA
TCAL_15121	Similar to CES5A Carboxylesterase 5A (Canis lupus familiaris)	4.20518e-05	8	NA	NA	NA	NA	NA	NA	-1.48453	0.015063	NA	NA	NA	NA
TCAL_11885	Similar to celD Endoglucanase E-4 (Thermobifida fusca)	4.68127e-05	8	NA	NA	NA	NA	NA	NA	-0.266275	0.00583402	NA	NA	NA	NA
TCAL_08350	Similar to Tret1 Facilitated trehalose transporter Tret1 (Bombyx mori)	4.69429e-05	8	NA	NA	NA	NA	NA	NA	-0.591289	0.00152893	-0.517799	0.0123978	NA	NA
TCAL_07711	Similar to Syt1 Synaptotagmin 1 (Drosophila melanogaster)	5.3593e-05	8	NA	NA	NA	NA	-0.391267	0.0210316	-0.396185	0.0191715	NA	NA	NA	NA
TCAL_06083	Similar to rsgI6 Anti-sigma-I factor RsgI6 (Clostridium thermocellum (strain ATCC 27405 / DSM 1237 / NBRC 103400 / NCIMB 10682 / NRRL B-4536 / VPI 7372))	5.51818e-05	8	NA	NA	NA	NA	NA	NA	-0.460958	0.00260885	NA	NA	NA	NA
TCAL_16491	Similar to Pathogen-related protein (Hordeum vulgare)	5.59861e-05	8	NA	NA	-0.518326	0.000953806	NA	NA	-0.692078	5.21261e-07	-0.5545	0.000231461	NA	NA
TCAL_16576	Similar to Mgst1 Microsomal glutathione S-transferase 1 (Mus musculus)	6.08878e-05	8	NA	NA	NA	NA	NA	NA	-0.216376	0.0107682	NA	NA	NA	NA
TCAL_02265	Similar to inx2 Innexin inx2 (Schistocerca americana)	6.59722e-05	8	NA	NA	NA	NA	-0.487121	0.0153889	NA	NA	NA	NA	NA	NA
TCAL_12464	Similar to nhr-48 Nuclear hormone receptor family member nhr-48 (Caenorhabditis elegans)	6.60309e-05	8	NA	NA	-0.654946	0.00536379	-0.479812	0.056102	NA	NA	NA	NA	NA	NA
TCAL_03992	Similar to Crystallin J1A (Tripedalia cystophora)	7.04644e-05	8	NA	NA	NA	NA	NA	NA	-0.382904	0.061472	NA	NA	NA	NA
TCAL_10939	Similar to Calmodulin (Plasmodium falciparum)	7.62315e-05	8	NA	NA	NA	NA	-0.561264	0.0775884	-0.645181	0.032643	NA	NA	NA	NA
TCAL_16510	Protein of unknown function	7.71916e-05	8	-0.304579	0.0644793	NA	NA	-0.274031	0.0461368	-0.34473	0.00578367	NA	NA	NA	NA
TCAL_02200	Similar to lrpprc Leucine-rich PPR motif-containing protein, mitochondrial (Xenopus tropicalis)	7.90686e-05	8	NA	NA	-0.349222	0.016309	-0.351686	0.00986533	-0.323803	0.0222269	NA	NA	NA	NA
TCAL_00673	Similar to set5 SET domain-containing protein 5 (Schizosaccharomyces pombe (strain 972 / ATCC 24843))	7.96169e-05	8	NA	NA	-0.397749	0.0359361	-0.43437	0.00984341	-0.377398	0.0373237	NA	NA	NA	NA
TCAL_03243	Similar to CYP15A1 Methyl farnesoate epoxidase (Diploptera punctata)	8.42317e-05	8	NA	NA	NA	NA	NA	NA	-0.759008	0.0188761	NA	NA	NA	NA
TCAL_04842	Similar to set5 SET domain-containing protein 5 (Schizosaccharomyces pombe (strain 972 / ATCC 24843))	8.6451e-05	8	NA	NA	NA	NA	-0.751105	0.0250487	NA	NA	NA	NA	NA	NA
TCAL_13295	Similar to Bco2 Beta,beta-carotene 9',10'-oxygenase (Mus musculus)	9.14187e-05	8	NA	NA	NA	NA	-0.803793	0.0307198	-0.926076	0.00840884	NA	NA	NA	NA
TCAL_13524	Similar to ANP2 Mitogen-activated protein kinase kinase kinase 2 (Arabidopsis thaliana)	9.36844e-05	8	NA	NA	NA	NA	NA	NA	-0.580558	0.0177991	NA	NA	NA	NA
TCAL_05526	Similar to Hemagglutinin/amebocyte aggregation factor (Limulus polyphemus)	9.39852e-05	8	NA	NA	NA	NA	NA	NA	-0.508383	0.001281	NA	NA	NA	NA
TCAL_12273	Similar to APX1 Putative ascorbate peroxidase (Hydra viridissima)	9.70838e-05	8	NA	NA	NA	NA	NA	NA	-0.382282	0.000430818	-0.274873	0.0387318	NA	NA
TCAL_12601	Similar to INPP5A Type I inositol 1,4,5-trisphosphate 5-phosphatase (Canis lupus familiaris)	0.000102301	8	NA	NA	NA	NA	-0.993186	0.00806142	NA	NA	NA	NA	NA	NA
TCAL_10608	Similar to AKR1A1 Alcohol dehydrogenase [NADP(+)] (Bos taurus)	0.000104006	8	NA	NA	NA	NA	NA	NA	-0.548329	0.00318913	NA	NA	NA	NA
TCAL_11628	Similar to Vignain (Vigna mungo)	0.000107622	8	NA	NA	NA	NA	NA	NA	-0.245971	0.00583402	NA	NA	NA	NA
TCAL_04616	Similar to DAD1 Dolichyl-diphosphooligosaccharide--protein glycosyltransferase subunit DAD1 (Sus scrofa)	0.000114542	8	NA	NA	NA	NA	NA	NA	-0.211592	0.0182117	NA	NA	NA	NA
TCAL_07448	Similar to Sec61b Protein transport protein Sec61 subunit beta (Mus musculus)	0.000115995	8	NA	NA	NA	NA	-0.249578	0.0116195	NA	NA	NA	NA	NA	NA
TCAL_03357	Similar to clcD Chloride channel protein D (Dictyostelium discoideum)	0.000133304	8	NA	NA	NA	NA	-0.227276	0.0617305	-0.248824	0.0350174	NA	NA	NA	NA
TCAL_03297	Similar to Anpep Aminopeptidase N (Rattus norvegicus)	0.000137979	8	-0.622471	0.0279266	-0.564263	0.0346341	-0.514445	0.0452985	-0.672598	0.00318913	NA	NA	NA	NA
TCAL_02364	Similar to CAM53 Calmodulin-related protein (Petunia hybrida)	0.000138309	8	NA	NA	NA	NA	-0.466227	0.00779988	-0.423454	0.0203479	NA	NA	NA	NA
TCAL_01734	Similar to cho-1 High-affinity choline transporter 1 (Caenorhabditis elegans)	0.000140811	8	NA	NA	NA	NA	NA	NA	-0.375239	0.0819493	NA	NA	NA	NA
TCAL_06699	Similar to Mp20 Muscle-specific protein 20 (Drosophila melanogaster)	0.000153994	8	NA	NA	NA	NA	NA	NA	-0.318114	0.0192075	NA	NA	NA	NA
TCAL_01534	Similar to Hsp83 Heat shock protein 83 (Fragment) (Drosophila simulans)	0.000154162	8	NA	NA	-0.655071	0.016309	-0.656034	0.010733	-0.538809	0.0608542	NA	NA	NA	NA
TCAL_06085	Similar to rsgI6 Anti-sigma-I factor RsgI6 (Clostridium thermocellum (strain ATCC 27405 / DSM 1237 / NBRC 103400 / NCIMB 10682 / NRRL B-4536 / VPI 7372))	0.000157111	8	NA	NA	NA	NA	-0.245627	0.0854401	-0.292311	0.024451	NA	NA	NA	NA
TCAL_15240	Protein of unknown function	0.000162557	8	NA	NA	-0.648694	0.0332636	NA	NA	-0.927355	0.000194293	-0.701405	0.018138	NA	NA
TCAL_15361	Protein of unknown function	0.000182388	8	NA	NA	NA	NA	NA	NA	NA	NA	NA	NA	NA	NA
TCAL_14830	Protein of unknown function	0.000190953	8	NA	NA	NA	NA	NA	NA	-0.409413	0.0108358	NA	NA	NA	NA
TCAL_07012	Similar to bab1 Protein bric-a-brac 1 (Drosophila melanogaster)	0.000191909	8	NA	NA	-0.416532	0.0062657	NA	NA	NA	NA	NA	NA	NA	NA
TCAL_13049	chondroitin proteoglycan-2-like	0.000193421	8	NA	NA	-0.285528	0.0409738	-0.291663	0.022446	NA	NA	NA	NA	NA	NA
TCAL_10339	Similar to Ggt1 Glutathione hydrolase 1 proenzyme (Rattus norvegicus)	0.000200599	8	NA	NA	NA	NA	NA	NA	-0.264495	0.0690606	NA	NA	NA	NA
TCAL_17013	Similar to betA Oxygen-dependent choline dehydrogenase (Rhizobium leguminosarum bv. trifolii (strain WSM2304))	0.000205284	8	NA	NA	NA	NA	NA	NA	-0.493422	0.00451976	-0.427614	0.0285964	NA	NA
TCAL_14335	PREDICTED: prosaposin	0.000206253	8	NA	NA	-0.33412	0.0596304	-0.341482	0.0327714	-0.431459	0.00253748	NA	NA	NA	NA
TCAL_04819	Similar to Slc18b1 MFS-type transporter SLC18B1 (Mus musculus)	0.000212044	8	NA	NA	NA	NA	NA	NA	-0.415163	0.0668802	NA	NA	NA	NA
TCAL_12427	Similar to Amy2 Pancreatic alpha-amylase (Mus musculus)	0.000212175	8	NA	NA	NA	NA	-0.223373	0.0163436	NA	NA	NA	NA	NA	NA
TCAL_11960	Similar to Mfsd11 UNC93-like protein MFSD11 (Mus musculus)	0.000225908	8	NA	NA	-0.28281	0.0278897	-0.235511	0.0714251	NA	NA	NA	NA	NA	NA
TCAL_12012	Similar to galt-1 Beta-1,4-galactosyltransferase galt-1 (Caenorhabditis elegans)	0.000237153	8	NA	NA	NA	NA	-0.719683	0.038498	-0.689195	0.059099	NA	NA	NA	NA
TCAL_13034	Similar to CYP15A1 Methyl farnesoate epoxidase (Diploptera punctata)	0.000274313	8	NA	NA	-0.554819	0.0126031	-0.433552	0.0645391	-0.549048	0.00898714	NA	NA	NA	NA
TCAL_15813	HCLS1-associated X-1	0.000279509	8	NA	NA	-0.377531	0.0251748	-0.335229	0.0422994	NA	NA	NA	NA	NA	NA
TCAL_05804	Similar to Putative endoglucanase type K (Fusarium oxysporum)	0.000320964	8	NA	NA	NA	NA	NA	NA	-0.243973	0.0138677	NA	NA	NA	NA
TCAL_17054	Protein of unknown function	0.00032171	8	NA	NA	NA	NA	NA	NA	NA	NA	NA	NA	NA	NA
TCAL_16336	Similar to Klf15 Krueppel-like factor 15 (Mus musculus)	0.000325243	8	NA	NA	NA	NA	NA	NA	NA	NA	NA	NA	NA	NA
TCAL_04214	Similar to SLC4A2 Anion exchange protein 2 (Cavia porcellus)	0.000362712	8	NA	NA	-0.409175	0.000765626	NA	NA	-0.365436	0.00269603	NA	NA	NA	NA
TCAL_12124	Similar to GALM Aldose 1-epimerase (Bos taurus)	0.000363382	8	NA	NA	-0.488359	0.00315703	-0.357091	0.0504046	-0.502019	0.00127125	NA	NA	NA	NA
TCAL_06195	Protein of unknown function	0.000370873	8	NA	NA	NA	NA	NA	NA	-0.573793	0.0232469	NA	NA	NA	NA
TCAL_01137	Similar to PIP5K5 Phosphatidylinositol 4-phosphate 5-kinase 5 (Arabidopsis thaliana)	0.00039907	8	NA	NA	-0.917664	0.0387891	-1.02336	0.00907838	-0.975708	0.0144952	NA	NA	NA	NA
TCAL_01294	Similar to BCO1 Beta,beta-carotene 15,15'-dioxygenase (Gallus gallus)	0.000402466	8	NA	NA	NA	NA	NA	NA	-0.537967	0.00336644	-0.411887	0.0644111	NA	NA
TCAL_12459	Similar to Orct Organic cation transporter protein (Drosophila melanogaster)	0.000404342	8	NA	NA	NA	NA	-0.508017	0.00870308	-0.387186	0.0822723	NA	NA	NA	NA
TCAL_03784	Similar to sgmA Sphingomyelin phosphodiesterase A (Dictyostelium discoideum)	0.000408879	8	NA	NA	NA	NA	-0.160539	0.0551821	-0.166352	0.0456678	NA	NA	NA	NA
TCAL_06966	Similar to akr1a1a Alcohol dehydrogenase [NADP(+)] A (Danio rerio)	0.000450742	8	NA	NA	NA	NA	NA	NA	NA	NA	NA	NA	NA	NA
TCAL_13066	Similar to F40A3.3 Phosphatidylethanolamine-binding protein homolog F40A3.3 (Caenorhabditis elegans)	0.000451412	8	NA	NA	NA	NA	-0.522661	0.0489833	NA	NA	NA	NA	NA	NA
TCAL_02944	Similar to MAM and LDL-receptor class A domain-containing protein 2 (Fragment) (Acropora millepora)	0.000480971	8	NA	NA	NA	NA	NA	NA	-0.279275	0.0284571	NA	NA	NA	NA
TCAL_02479	Similar to Cyt-b5-r Cytochrome b5-related protein (Drosophila melanogaster)	0.000483103	8	NA	NA	NA	NA	NA	NA	NA	NA	NA	NA	NA	NA
TCAL_08927	Similar to MFSD5 Molybdate-anion transporter (Homo sapiens)	0.000495619	8	NA	NA	-0.609511	0.0287504	-0.507176	0.0706518	NA	NA	NA	NA	NA	NA
TCAL_04639	Protein of unknown function	0.000497637	8	NA	NA	NA	NA	-0.416949	0.0370647	NA	NA	NA	NA	NA	NA
TCAL_10876	Protein of unknown function	0.000509207	8	NA	NA	NA	NA	-0.24097	0.0212644	NA	NA	NA	NA	NA	NA
TCAL_02313	Similar to INSR Insulin receptor (Homo sapiens)	0.000523929	8	-0.565963	0.00989613	-0.459598	0.040362	-0.386681	0.0861956	-0.421199	0.0540366	NA	NA	NA	NA
TCAL_11075	Similar to B3GALT1 Beta-1,3-galactosyltransferase 1 (Pongo pygmaeus)	0.000556587	8	-0.558824	0.0596087	NA	NA	-0.46205	0.0766071	NA	NA	NA	NA	NA	NA
TCAL_00914	Similar to PIGN GPI ethanolamine phosphate transferase 1 (Homo sapiens)	0.000592774	8	NA	NA	NA	NA	NA	NA	NA	NA	NA	NA	NA	NA
TCAL_02607	Similar to Trypsin-1 (Astacus astacus)	0.00060979	8	NA	NA	NA	NA	NA	NA	-0.364771	0.0208645	NA	NA	NA	NA
TCAL_10223	Protein of unknown function	0.000698248	8	NA	NA	NA	NA	-0.939589	0.0484729	NA	NA	NA	NA	NA	NA
TCAL_08010	Similar to NPC1 Niemann-Pick C1 protein (Sus scrofa)	0.000702421	8	NA	NA	NA	NA	-0.930545	0.0222614	-0.877095	0.0382733	NA	NA	NA	NA
TCAL_03991	Similar to ZNHIT6 Box C/D snoRNA protein 1 (Homo sapiens)	0.000723295	8	NA	NA	NA	NA	-0.351592	0.00735415	NA	NA	NA	NA	NA	NA
TCAL_09455	Similar to dpyd Dihydropyrimidine dehydrogenase [NADP(+)] (Danio rerio)	0.000741269	8	NA	NA	NA	NA	NA	NA	-0.355737	0.0144921	NA	NA	NA	NA
TCAL_12193	Similar to Slc39a3 Zinc transporter ZIP3 (Rattus norvegicus)	0.00074856	8	NA	NA	-0.422376	0.00376981	NA	NA	NA	NA	NA	NA	NA	NA
TCAL_06728	Similar to hsp70 Heat shock 70 kDa protein (Oncorhynchus tshawytscha)	0.000760307	8	-0.912279	0.00965463	-0.753572	0.0352054	NA	NA	NA	NA	NA	NA	NA	NA
TCAL_10859	Similar to SEC14L4 SEC14-like protein 4 (Homo sapiens)	0.000772398	8	NA	NA	NA	NA	NA	NA	-0.76441	0.0608542	NA	NA	NA	NA
TCAL_01347	Similar to MTAP S-methyl-5'-thioadenosine phosphorylase (Macaca mulatta)	0.00087357	8	NA	NA	NA	NA	-0.286072	0.0877312	NA	NA	NA	NA	NA	NA
TCAL_01463	Similar to obst-E Protein obstructor-E (Drosophila melanogaster)	0.000879831	8	-0.998854	0.0159638	-0.830527	0.0447246	-0.896013	0.014833	-1.01351	0.00375295	NA	NA	NA	NA
TCAL_16265	Similar to stard3 StAR-related lipid transfer protein 3 (Fragment) (Salvelinus fontinalis)	0.000932422	8	NA	NA	NA	NA	NA	NA	-0.272625	0.00594382	NA	NA	NA	NA
TCAL_17053	Protein of unknown function	0.00109544	8	NA	NA	NA	NA	NA	NA	NA	NA	NA	NA	NA	NA
TCAL_07000	glutamate receptor kainate 5-like	0.0013956	8	NA	NA	NA	NA	NA	NA	NA	NA	NA	NA	NA	NA
TCAL_07168	Similar to Tret1 Facilitated trehalose transporter Tret1 (Culex quinquefasciatus)	0.00144311	8	NA	NA	NA	NA	NA	NA	NA	NA	NA	NA	NA	NA
TCAL_08348	Similar to GRIA2 Glutamate receptor 2 (Homo sapiens)	0.00146294	8	NA	NA	NA	NA	NA	NA	NA	NA	NA	NA	NA	NA
TCAL_07423	Similar to rho-1 Ras-like GTP-binding protein rhoA (Caenorhabditis elegans)	0.00147567	8	NA	NA	NA	NA	-0.453478	0.0940165	NA	NA	NA	NA	NA	NA
TCAL_03051	Similar to Inx3 Innexin inx3 (Drosophila melanogaster)	0.00178644	8	NA	NA	NA	NA	NA	NA	NA	NA	NA	NA	NA	NA
TCAL_01160	Similar to CEP104 Centrosomal protein of 104 kDa (Homo sapiens)	0.00184133	8	-0.511478	0.0463686	NA	NA	NA	NA	NA	NA	NA	NA	NA	NA
TCAL_04882	Similar to Tret1 Facilitated trehalose transporter Tret1 (Culex quinquefasciatus)	0.00196491	8	NA	NA	-1.3916	0.00746539	NA	NA	-1.18991	0.0191363	NA	NA	NA	NA
TCAL_01177	Similar to SRSF1 Serine/arginine-rich splicing factor 1 (Gallus gallus)	0.0020187	8	NA	NA	NA	NA	NA	NA	NA	NA	NA	NA	NA	NA
TCAL_15910	Protein of unknown function	0.00203579	8	NA	NA	NA	NA	-0.239527	0.0772043	NA	NA	NA	NA	NA	NA
TCAL_04590	Similar to MKRN2OS MKRN2 opposite strand protein (Homo sapiens)	0.00239595	8	NA	NA	NA	NA	NA	NA	NA	NA	NA	NA	NA	NA
TCAL_13889	Similar to dut Deoxyuridine 5'-triphosphate nucleotidohydrolase (Clostridium kluyveri (strain ATCC 8527 / DSM 555 / NCIMB 10680))	0.0024905	8	NA	NA	-1.35112	0.00836516	NA	NA	NA	NA	NA	NA	NA	NA
TCAL_02966	Protein of unknown function	0.00266664	8	NA	NA	NA	NA	-0.391961	0.0803779	-0.410607	0.0642566	NA	NA	NA	NA
TCAL_04455	Similar to ttc39b Tetratricopeptide repeat protein 39B (Xenopus tropicalis)	0.00285598	8	NA	NA	NA	NA	-0.258104	0.026284	-0.245103	0.0420498	NA	NA	NA	NA
TCAL_04591	Similar to Patj Patj homolog (Drosophila melanogaster)	0.00293463	8	NA	NA	-0.373331	0.035418	NA	NA	-0.387261	0.0162586	NA	NA	NA	NA
TCAL_06840	Similar to UPB1 Beta-ureidopropionase (Pongo abelii)	0.00310678	8	NA	NA	NA	NA	NA	NA	NA	NA	NA	NA	NA	NA
TCAL_00182	Similar to rtn1-a Reticulon-1-A (Xenopus laevis)	0.00319496	8	NA	NA	-0.213737	0.011979	NA	NA	NA	NA	NA	NA	NA	NA
TCAL_05796	Similar to Atf1 Cyclic AMP-dependent transcription factor ATF-1 (Mus musculus)	0.00320994	8	-0.413673	0.0319169	-0.362081	0.0513713	NA	NA	NA	NA	NA	NA	NA	NA
TCAL_03392	Similar to sll0005 Uncharacterized protein sll0005 (Synechocystis sp. (strain PCC 6803 / Kazusa))	0.00327618	8	NA	NA	NA	NA	NA	NA	NA	NA	NA	NA	NA	NA
TCAL_15105	Similar to Ccdc169 Coiled-coil domain-containing protein 169 (Mus musculus)	0.00379389	8	NA	NA	NA	NA	NA	NA	NA	NA	NA	NA	1.3953	0.0954319
TCAL_12062	Similar to Zinc finger protein Xfin (Xenopus laevis)	0.00550948	8	NA	NA	NA	NA	NA	NA	NA	NA	NA	NA	NA	NA
TCAL_13183	Similar to ADGRG6 Adhesion G-protein coupled receptor G6 (Homo sapiens)	0.0106582	8	NA	NA	NA	NA	NA	NA	NA	NA	NA	NA	NA	NA
TCAL_11325	Similar to abkC Probable serine/threonine-protein kinase abkC (Dictyostelium discoideum)	0.0177224	8	NA	NA	NA	NA	NA	NA	NA	NA	NA	NA	NA	NA
TCAL_14754	Protein of unknown function	6.70849e-32	9	-0.79046	0.000348435	-0.668116	0.00271958	NA	NA	-2.70777	1.71269e-44	-2.5401	6.9954e-39	-0.622781	0.0268091
TCAL_00461	Protein of unknown function	5.21579e-28	9	NA	NA	NA	NA	NA	NA	-3.56632	3.29193e-41	-4.13213	2.7635e-55	NA	NA
TCAL_03375	Protein of unknown function	1.09284e-27	9	NA	NA	-0.619062	0.00720988	-0.558814	0.0148496	-2.27542	1.09745e-39	-1.7166	3.1955e-22	NA	NA
TCAL_02439	Similar to CD63 CD63 antigen (Bos taurus)	2.07896e-21	9	NA	NA	NA	NA	NA	NA	-2.81475	8.99952e-34	-3.36423	2.42102e-48	NA	NA
TCAL_06906	Protein of unknown function	2.52889e-17	9	NA	NA	NA	NA	NA	NA	-2.48345	3.86395e-22	-2.57241	7.05478e-24	NA	NA
TCAL_11523	venom toxin 11-like	4.893e-17	9	NA	NA	NA	NA	NA	NA	-1.97742	3.59469e-28	-2.08121	2.0371e-31	NA	NA
TCAL_01542	Similar to mdh Malate dehydrogenase (Pyrococcus horikoshii (strain ATCC 700860 / DSM 12428 / JCM 9974 / NBRC 100139 / OT-3))	3.93171e-16	9	NA	NA	NA	NA	0.158922	0.0216659	-0.185602	0.00583402	-0.344524	3.57127e-10	NA	NA
TCAL_12977	Similar to CG9705 Cold shock domain-containing protein CG9705 (Drosophila melanogaster)	4.30898e-15	9	NA	NA	NA	NA	NA	NA	-0.819128	1.14492e-13	-0.8558	6.07325e-15	NA	NA
TCAL_03519	Similar to CG13624 Protein CREBRF homolog (Drosophila melanogaster)	5.39897e-15	9	NA	NA	NA	NA	NA	NA	-0.561679	5.56718e-12	-0.453485	1.08891e-07	NA	NA
TCAL_05698	Similar to PNKP Bifunctional polynucleotide phosphatase/kinase (Homo sapiens)	8.50728e-15	9	NA	NA	NA	NA	NA	NA	-0.581124	1.85966e-13	-0.761139	5.34308e-24	NA	NA
TCAL_17017	Protein of unknown function	1.31903e-14	9	NA	NA	NA	NA	NA	NA	-1.69801	7.4879e-19	-1.7384	6.86507e-20	NA	NA
TCAL_12659	Similar to rost Protein rolling stone (Drosophila melanogaster)	8.19694e-14	9	NA	NA	NA	NA	0.514347	0.0785503	-1.35879	8.00541e-11	-1.87313	6.41266e-21	NA	NA
TCAL_12107	Similar to Na(+)/H(+) exchanger beta (Oncorhynchus mykiss)	2.00345e-13	9	NA	NA	NA	NA	NA	NA	-1.09944	2.13088e-13	-1.05286	3.47086e-12	NA	NA
TCAL_05177	Similar to Slc12a3 Solute carrier family 12 member 3 (Mus musculus)	5.71949e-13	9	NA	NA	NA	NA	NA	NA	-2.646	1.33217e-16	-2.78134	2.25075e-18	NA	NA
TCAL_14669	Protein of unknown function	1.60685e-12	9	NA	NA	NA	NA	NA	NA	-2.77078	1.93585e-19	-3.30354	1.67578e-28	NA	NA
TCAL_16517	Protein of unknown function	8.77861e-12	9	NA	NA	NA	NA	NA	NA	-1.0123	5.9822e-12	-0.849543	2.84229e-08	NA	NA
TCAL_05281	XK-related 6-like	2.40517e-11	9	NA	NA	-0.466034	0.0216664	NA	NA	-1.2828	4.3719e-18	-1.08864	9.16818e-13	NA	NA
TCAL_02419	Similar to SLC6A5 Sodium- and chloride-dependent glycine transporter 2 (Homo sapiens)	4.03942e-10	9	NA	NA	NA	NA	NA	NA	-1.35201	1.92619e-12	-1.32766	6.34687e-12	NA	NA
TCAL_04037	Similar to Irs1 Insulin receptor substrate 1 (Rattus norvegicus)	6.17293e-10	9	NA	NA	NA	NA	NA	NA	-0.480801	6.55856e-06	-0.633822	2.96177e-10	NA	NA
TCAL_17157	Similar to CG7694 E3 ubiquitin-protein ligase RNF181 homolog (Drosophila melanogaster)	6.2655e-10	9	NA	NA	NA	NA	NA	NA	-0.444507	0.00989378	-0.521975	0.00131299	NA	NA
TCAL_02246	Similar to OSBPL8 Oxysterol-binding protein-related protein 8 (Homo sapiens)	9.07598e-10	9	NA	NA	NA	NA	NA	NA	-0.265683	0.000531508	-0.344083	1.34165e-06	NA	NA
TCAL_10217	Similar to SamDC S-adenosylmethionine decarboxylase proenzyme (Drosophila melanogaster)	9.8898e-10	9	NA	NA	NA	NA	NA	NA	-0.728165	4.28621e-09	-0.714924	1.03979e-08	NA	NA
TCAL_03935	Similar to ETNPPL Ethanolamine-phosphate phospho-lyase (Homo sapiens)	1.01374e-09	9	NA	NA	NA	NA	NA	NA	-0.471631	3.29796e-07	-0.393832	6.80511e-05	NA	NA
TCAL_08964	Protein of unknown function	1.2997e-09	9	NA	NA	-0.480642	0.0835156	NA	NA	-1.3026	5.17343e-13	-1.22468	2.06381e-11	NA	NA
TCAL_06893	Similar to SPBC30D10.14 Uncharacterized AIM2 family protein C30D10.14 (Schizosaccharomyces pombe (strain 972 / ATCC 24843))	2.6037e-09	9	NA	NA	NA	NA	NA	NA	-0.377232	6.21998e-06	-0.296004	0.00158213	NA	NA
TCAL_09468	nad dependent epimerase dehydratase	3.9647e-09	9	NA	NA	NA	NA	NA	NA	-0.644473	2.05781e-05	-0.533462	0.00141022	NA	NA
TCAL_03125	Protein of unknown function	6.20817e-09	9	NA	NA	NA	NA	NA	NA	-0.904634	1.00539e-08	-1.0923	1.13418e-12	NA	NA
TCAL_03376	Protein of unknown function	1.31528e-08	9	NA	NA	NA	NA	NA	NA	-1.12561	6.09411e-09	-1.13587	4.91316e-09	NA	NA
TCAL_09961	nephrin isoform X2	2.27411e-07	9	NA	NA	NA	NA	NA	NA	-0.65831	0.00373876	-0.974621	5.64256e-07	NA	NA
TCAL_09651	Protein of unknown function	5.34559e-07	9	NA	NA	NA	NA	NA	NA	-1.09754	1.92887e-07	-1.00051	4.70162e-06	NA	NA
TCAL_02371	Similar to Nupr1 Nuclear protein 1 (Rattus norvegicus)	7.79237e-07	9	NA	NA	NA	NA	NA	NA	-0.347629	0.00219272	-0.552604	2.53732e-08	NA	NA
TCAL_08669	Similar to Zfp2 Zinc finger protein 2 (Mus musculus)	2.44046e-06	9	NA	NA	NA	NA	NA	NA	-0.26796	0.08628	-0.336931	0.0161689	NA	NA
TCAL_06260	Similar to RENBP N-acylglucosamine 2-epimerase (Sus scrofa)	2.5771e-05	9	NA	NA	NA	NA	NA	NA	-0.24826	0.00811145	-0.24087	0.0156724	NA	NA
TCAL_16492	Similar to CG13604 Protein UBASH3A homolog (Drosophila melanogaster)	3.08209e-05	9	NA	NA	NA	NA	NA	NA	NA	NA	NA	NA	NA	NA
TCAL_12511	Protein of unknown function	3.41164e-05	9	NA	NA	NA	NA	NA	NA	-0.271492	0.0456317	-0.343621	0.0055232	NA	NA
TCAL_04402	Similar to DPP6 Dipeptidyl aminopeptidase-like protein 6 (Pan troglodytes)	3.53925e-05	9	NA	NA	NA	NA	NA	NA	-0.393679	0.0160017	-0.461811	0.00301853	NA	NA
TCAL_02523	Protein of unknown function	7.59697e-05	9	NA	NA	NA	NA	NA	NA	NA	NA	-0.22528	0.0696095	NA	NA
TCAL_15717	Protein of unknown function	0.000133162	9	NA	NA	NA	NA	NA	NA	-0.804227	0.000775475	NA	NA	NA	NA
TCAL_09724	Similar to ccdc149 Coiled-coil domain-containing protein 149 (Xenopus laevis)	0.000138324	9	NA	NA	NA	NA	NA	NA	NA	NA	-0.941343	0.0163304	NA	NA
TCAL_14384	Similar to Gramd1a GRAM domain-containing protein 1A (Rattus norvegicus)	0.000145459	9	NA	NA	NA	NA	NA	NA	-0.237098	0.029411	-0.22065	0.0634725	NA	NA
TCAL_00600	Similar to Sp7 Serine protease 7 (Drosophila melanogaster)	0.000172239	9	NA	NA	NA	NA	NA	NA	-0.433306	0.0158281	NA	NA	NA	NA
TCAL_09761	Protein of unknown function	0.000181746	9	NA	NA	NA	NA	NA	NA	-0.329802	0.06272	-0.341275	0.0583469	NA	NA
TCAL_07318	Similar to faxc Failed axon connections homolog (Xenopus tropicalis)	0.000183542	9	NA	NA	NA	NA	NA	NA	-0.319743	0.0028361	-0.307045	0.00661632	NA	NA
TCAL_06342	Similar to Pfkfb4 6-phosphofructo-2-kinase/fructose-2,6-bisphosphatase 4 (Mus musculus)	0.000228472	9	NA	NA	NA	NA	NA	NA	-0.61259	0.000531508	-0.887934	2.84229e-08	NA	NA
TCAL_02002	Similar to CLPTM1L Cleft lip and palate transmembrane protein 1-like protein (Gallus gallus)	0.000280342	9	NA	NA	NA	NA	NA	NA	NA	NA	-0.20014	0.0235909	NA	NA
TCAL_02681	mucin-5AC isoform X2	0.000302612	9	NA	NA	NA	NA	NA	NA	-0.624142	0.0142436	-0.550684	0.055244	NA	NA
TCAL_04289	monocarboxylate transporter 9-like	0.000389135	9	NA	NA	NA	NA	NA	NA	-1.3378	0.00377565	-0.979307	0.0972893	NA	NA
TCAL_15933	Similar to Dhfr Dihydrofolate reductase (Rattus norvegicus)	0.000678112	9	NA	NA	NA	NA	NA	NA	-0.226455	0.0764317	-0.276881	0.0182674	NA	NA
TCAL_01591	Protein of unknown function	0.000778792	9	NA	NA	NA	NA	NA	NA	NA	NA	-0.252209	0.083926	NA	NA
TCAL_10232	Similar to AQP10 Aquaporin-10 (Milnesium tardigradum)	0.00115618	9	NA	NA	NA	NA	NA	NA	-0.341021	0.0195618	-0.370619	0.0110495	NA	NA
TCAL_16792	Protein of unknown function	0.00201975	9	NA	NA	NA	NA	NA	NA	-0.449248	0.00594382	NA	NA	NA	NA
TCAL_00238	Similar to Fit1 Unc-112-related protein (Drosophila melanogaster)	0.00250606	9	NA	NA	NA	NA	NA	NA	NA	NA	-0.258844	0.0235909	NA	NA
TCAL_11510	Similar to MAP3K12 Mitogen-activated protein kinase kinase kinase 12 (Homo sapiens)	0.00292471	9	NA	NA	NA	NA	NA	NA	-0.606586	0.012487	-0.496426	0.0841902	NA	NA
TCAL_09015	Similar to CarT Carcinine transporter (Drosophila melanogaster)	0.00335445	9	NA	NA	NA	NA	NA	NA	-0.347263	0.056404	-0.397483	0.0223126	NA	NA
TCAL_06907	Protein of unknown function	0.00370286	9	NA	NA	NA	NA	NA	NA	-0.444892	0.000367781	-0.61565	7.82757e-08	NA	NA
TCAL_01224	Similar to FGD4 FYVE, RhoGEF and PH domain-containing protein 4 (Homo sapiens)	0.0120611	9	NA	NA	NA	NA	NA	NA	NA	NA	-0.379962	0.011212	NA	NA
TCAL_10472	Protein of unknown function	0.050258	NA	NA	NA	NA	NA	NA	NA	NA	NA	NA	NA	NA	NA
TCAL_13759	Similar to B3GALT1 Beta-1,3-galactosyltransferase 1 (Pongo pygmaeus)	0.050258	NA	NA	NA	NA	NA	NA	NA	NA	NA	NA	NA	NA	NA
TCAL_10678	Similar to MAP3K4 Mitogen-activated protein kinase kinase kinase 4 (Homo sapiens)	0.0502627	NA	NA	NA	NA	NA	NA	NA	NA	NA	NA	NA	NA	NA
TCAL_17425	Protein of unknown function	0.0503513	NA	1.3782	0.0169879	1.16496	0.0447246	1.15394	0.0319887	1.48838	0.00173526	NA	NA	NA	NA
TCAL_01466	Similar to MMP9 Matrix metalloproteinase-9 (Canis lupus familiaris)	0.0504322	NA	NA	NA	NA	NA	NA	NA	NA	NA	0.58563	0.0302616	NA	NA
TCAL_13493	Similar to RABGGTB Geranylgeranyl transferase type-2 subunit beta (Homo sapiens)	0.0506716	NA	NA	NA	NA	NA	NA	NA	NA	NA	NA	NA	NA	NA
TCAL_14702	Similar to Sqstm1 Sequestosome-1 (Rattus norvegicus)	0.0506716	NA	NA	NA	NA	NA	NA	NA	NA	NA	-0.601024	0.0339122	NA	NA
TCAL_10014	Similar to Trafd1 TRAF-type zinc finger domain-containing protein 1 (Rattus norvegicus)	0.0506794	NA	NA	NA	NA	NA	NA	NA	NA	NA	NA	NA	NA	NA
TCAL_06150	Similar to cnot11 CCR4-NOT transcription complex subunit 11 (Danio rerio)	0.050781	NA	NA	NA	NA	NA	NA	NA	NA	NA	NA	NA	NA	NA
TCAL_12598	Similar to HNRNPLL Heterogeneous nuclear ribonucleoprotein L-like (Homo sapiens)	0.0509403	NA	NA	NA	NA	NA	NA	NA	NA	NA	NA	NA	NA	NA
TCAL_08987	Similar to ROBO1 Roundabout homolog 1 (Homo sapiens)	0.0510202	NA	NA	NA	NA	NA	NA	NA	NA	NA	NA	NA	NA	NA
TCAL_02603	Similar to AGAP004871 Band 7 protein AGAP004871 (Anopheles gambiae)	0.0511994	NA	NA	NA	NA	NA	NA	NA	NA	NA	NA	NA	NA	NA
TCAL_09027	Similar to Fah Fumarylacetoacetase (Mus musculus)	0.0511994	NA	NA	NA	NA	NA	0.260144	0.0502848	NA	NA	NA	NA	NA	NA
TCAL_16277	Similar to RDH12 Retinol dehydrogenase 12 (Bos taurus)	0.0511994	NA	NA	NA	NA	NA	NA	NA	-0.30215	0.0166634	NA	NA	NA	NA
TCAL_11833	Similar to pgam5 Serine/threonine-protein phosphatase PGAM5, mitochondrial (Danio rerio)	0.0513786	NA	NA	NA	NA	NA	NA	NA	NA	NA	NA	NA	NA	NA
TCAL_11739	Similar to B3gnt7 UDP-GlcNAc:betaGal beta-1,3-N-acetylglucosaminyltransferase 7 (Rattus norvegicus)	0.0517862	NA	NA	NA	NA	NA	0.680797	0.0225097	NA	NA	NA	NA	NA	NA
TCAL_08990	Similar to GAL3ST1 Galactosylceramide sulfotransferase (Bos taurus)	0.0519626	NA	NA	NA	NA	NA	NA	NA	NA	NA	NA	NA	NA	NA
TCAL_10676	Similar to VWA5A von Willebrand factor A domain-containing protein 5A (Homo sapiens)	0.0519707	NA	NA	NA	NA	NA	NA	NA	NA	NA	0.284132	0.0447023	NA	NA
TCAL_13312	Similar to MAFK Transcription factor MafK (Homo sapiens)	0.0522035	NA	NA	NA	-0.616374	0.0446205	NA	NA	-0.56851	0.0564163	NA	NA	NA	NA
TCAL_16946	dead ringer-like isoform X3	0.0522857	NA	NA	NA	NA	NA	0.355208	0.0809621	0.389553	0.0469404	NA	NA	NA	NA
TCAL_07567	Similar to UGT2B15 UDP-glucuronosyltransferase 2B15 (Homo sapiens)	0.0526919	NA	NA	NA	NA	NA	NA	NA	NA	NA	NA	NA	NA	NA
TCAL_02711	Similar to Arr2 Phosrestin-1 (Drosophila melanogaster)	0.0528696	NA	NA	NA	NA	NA	NA	NA	0.256455	0.0502561	NA	NA	NA	NA
TCAL_04795	Similar to Sam-S S-adenosylmethionine synthase (Drosophila melanogaster)	0.053008	NA	NA	NA	NA	NA	-0.180695	0.0859527	NA	NA	NA	NA	NA	NA
TCAL_00524	Similar to KANSL1 KAT8 regulatory NSL complex subunit 1 (Homo sapiens)	0.0534071	NA	NA	NA	NA	NA	NA	NA	NA	NA	-0.248637	0.0626738	NA	NA
TCAL_04191	Similar to rbck1 RanBP-type and C3HC4-type zinc finger-containing protein 1 (Danio rerio)	0.0535359	NA	NA	NA	NA	NA	NA	NA	NA	NA	NA	NA	NA	NA
TCAL_10914	Similar to Ttd14 TRPL translocation defect protein 14 (Drosophila melanogaster)	0.0536027	NA	NA	NA	NA	NA	NA	NA	NA	NA	NA	NA	NA	NA
TCAL_02741	Similar to Rx Retinal homeobox protein Rx (Drosophila melanogaster)	0.0536229	NA	NA	NA	NA	NA	NA	NA	NA	NA	NA	NA	NA	NA
TCAL_04085	Similar to Glra3 Glycine receptor subunit alpha-3 (Rattus norvegicus)	0.0536229	NA	NA	NA	NA	NA	NA	NA	NA	NA	NA	NA	NA	NA
TCAL_05434	Similar to Cryab Alpha-crystallin B chain (Mus musculus)	0.0536229	NA	NA	NA	NA	NA	NA	NA	0.857709	0.0781815	NA	NA	NA	NA
TCAL_07779	Protein of unknown function	0.0536229	NA	NA	NA	NA	NA	NA	NA	NA	NA	NA	NA	NA	NA
TCAL_02767	Protein of unknown function	0.0541086	NA	NA	NA	NA	NA	NA	NA	NA	NA	NA	NA	NA	NA
TCAL_01633	Protein of unknown function	0.0541276	NA	NA	NA	NA	NA	-0.407947	0.0400085	NA	NA	NA	NA	NA	NA
TCAL_02337	Similar to SelD Selenide, water dikinase (Drosophila melanogaster)	0.0542365	NA	NA	NA	NA	NA	NA	NA	-0.237207	0.0421955	NA	NA	NA	NA
TCAL_04669	Similar to RpL4 60S ribosomal protein L4 (Drosophila melanogaster)	0.0542849	NA	NA	NA	NA	NA	NA	NA	NA	NA	NA	NA	NA	NA
TCAL_06647	Protein of unknown function	0.0542849	NA	NA	NA	NA	NA	NA	NA	NA	NA	NA	NA	NA	NA
TCAL_15466	Similar to Jag1 Protein jagged-1 (Mus musculus)	0.0542849	NA	NA	NA	NA	NA	-0.408103	0.0199881	NA	NA	NA	NA	NA	NA
TCAL_11847	Similar to Rassf2 Ras association domain-containing protein 2 (Rattus norvegicus)	0.0543585	NA	NA	NA	NA	NA	NA	NA	NA	NA	NA	NA	NA	NA
TCAL_03390	Similar to Vcpkmt Protein-lysine methyltransferase METTL21D (Mus musculus)	0.0544038	NA	NA	NA	NA	NA	NA	NA	NA	NA	NA	NA	NA	NA
TCAL_00299	Similar to Haao 3-hydroxyanthranilate 3,4-dioxygenase (Rattus norvegicus)	0.0544599	NA	NA	NA	NA	NA	NA	NA	-0.237166	0.0749329	NA	NA	NA	NA
TCAL_06517	Similar to CaMKI Calcium/calmodulin-dependent protein kinase type 1 (Macrobrachium nipponense)	0.0544599	NA	-0.266752	0.0517854	NA	NA	NA	NA	NA	NA	NA	NA	NA	NA
TCAL_09196	Similar to DNTTIP1 Deoxynucleotidyltransferase terminal-interacting protein 1 (Bos taurus)	0.0546513	NA	NA	NA	NA	NA	NA	NA	NA	NA	NA	NA	NA	NA
TCAL_02614	Similar to Venom dipeptidyl peptidase 4 (Vespula vulgaris)	0.0548144	NA	NA	NA	NA	NA	NA	NA	NA	NA	0.555619	0.00926684	NA	NA
TCAL_08839	Protein of unknown function	0.0549035	NA	NA	NA	NA	NA	-0.845613	0.00437302	-0.685462	0.0360179	NA	NA	NA	NA
TCAL_02184	Similar to DIRAS2 GTP-binding protein Di-Ras2 (Macaca fascicularis)	0.0550163	NA	NA	NA	NA	NA	NA	NA	NA	NA	NA	NA	NA	NA
TCAL_11476	Similar to nAChRbeta1 Acetylcholine receptor subunit beta-like 1 (Drosophila melanogaster)	0.0550163	NA	NA	NA	NA	NA	NA	NA	NA	NA	NA	NA	NA	NA
TCAL_01487	Protein of unknown function	0.0550416	NA	NA	NA	NA	NA	NA	NA	NA	NA	NA	NA	NA	NA
TCAL_06583	Protein of unknown function	0.0550416	NA	0.640186	0.0993655	0.627708	0.061342	0.723658	0.0110982	NA	NA	NA	NA	NA	NA
TCAL_04275	Similar to Pxt Chorion peroxidase (Drosophila melanogaster)	0.055238	NA	NA	NA	NA	NA	NA	NA	0.150869	0.0646334	NA	NA	NA	NA
TCAL_09106	Similar to CapaR Neuropeptides capa receptor (Drosophila melanogaster)	0.055238	NA	NA	NA	NA	NA	0.622205	0.0107868	NA	NA	NA	NA	NA	NA
TCAL_10335	Similar to Rop Protein ROP (Drosophila melanogaster)	0.055238	NA	NA	NA	NA	NA	0.383688	0.017636	NA	NA	NA	NA	NA	NA
TCAL_01110	Similar to NCAM2 Neural cell adhesion molecule 2 (Homo sapiens)	0.0553149	NA	NA	NA	NA	NA	0.641368	0.0894365	NA	NA	NA	NA	NA	NA
TCAL_08800	Similar to twk-9 TWiK family of potassium channels protein 9 (Caenorhabditis elegans)	0.0554149	NA	NA	NA	NA	NA	NA	NA	NA	NA	NA	NA	NA	NA
TCAL_05797	Similar to TARDBP TAR DNA-binding protein 43 (Pongo abelii)	0.0554554	NA	NA	NA	NA	NA	-0.205134	0.0635989	NA	NA	NA	NA	NA	NA
TCAL_16252	Protein of unknown function	0.0555074	NA	NA	NA	NA	NA	NA	NA	-0.19879	0.0979873	NA	NA	NA	NA
TCAL_07064	Similar to Smpd1 Sphingomyelin phosphodiesterase (Mus musculus)	0.0557499	NA	NA	NA	NA	NA	-0.669506	0.00225078	NA	NA	NA	NA	NA	NA
TCAL_06625	Protein of unknown function	0.0558205	NA	NA	NA	NA	NA	2.85084	0.0148224	2.90161	0.0122947	NA	NA	NA	NA
TCAL_02011	Similar to gsb-n Protein gooseberry-neuro (Drosophila melanogaster)	0.0561303	NA	NA	NA	NA	NA	NA	NA	-0.294578	0.0268091	NA	NA	NA	NA
TCAL_03332	Similar to shroom2 Protein Shroom2 (Xenopus tropicalis)	0.0561303	NA	NA	NA	NA	NA	NA	NA	NA	NA	NA	NA	NA	NA
TCAL_03932	Protein of unknown function	0.0561303	NA	NA	NA	NA	NA	-0.305419	0.0359938	NA	NA	NA	NA	NA	NA
TCAL_11871	Similar to AAO4 Benzaldehyde dehydrogenase (NAD(+)) (Arabidopsis thaliana)	0.0561809	NA	NA	NA	NA	NA	0.247338	0.0434944	NA	NA	NA	NA	NA	NA
TCAL_02920	Similar to CG5009 Probable peroxisomal acyl-coenzyme A oxidase 1 (Drosophila melanogaster)	0.056243	NA	NA	NA	NA	NA	NA	NA	0.18399	0.0503763	0.18668	0.0548579	NA	NA
TCAL_00799	Similar to Blm Bloom syndrome protein homolog (Drosophila melanogaster)	0.0565648	NA	NA	NA	NA	NA	NA	NA	0.358019	0.0586541	NA	NA	NA	NA
TCAL_01950	Similar to BBS7 Bardet-Biedl syndrome 7 protein (Homo sapiens)	0.056958	NA	NA	NA	NA	NA	NA	NA	NA	NA	NA	NA	NA	NA
TCAL_02009	Similar to TRPC1 Short transient receptor potential channel 1 (Oryctolagus cuniculus)	0.056958	NA	NA	NA	NA	NA	NA	NA	NA	NA	NA	NA	NA	NA
TCAL_11836	Similar to MGLL Monoglyceride lipase (Homo sapiens)	0.056958	NA	NA	NA	NA	NA	NA	NA	0.637166	0.0541874	NA	NA	NA	NA
TCAL_14261	Protein of unknown function	0.0571548	NA	NA	NA	NA	NA	0.436489	0.0255401	0.386876	0.067574	NA	NA	NA	NA
TCAL_10139	Protein of unknown function	0.0575536	NA	NA	NA	NA	NA	NA	NA	NA	NA	NA	NA	NA	NA
TCAL_10938	Similar to TMEM135 Transmembrane protein 135 (Bos taurus)	0.0575536	NA	NA	NA	NA	NA	NA	NA	NA	NA	NA	NA	NA	NA
TCAL_01527	Similar to rl Mitogen-activated protein kinase ERK-A (Drosophila melanogaster)	0.057556	NA	NA	NA	NA	NA	NA	NA	NA	NA	-0.230927	0.0964192	NA	NA
TCAL_05571	Similar to GZF1 GDNF-inducible zinc finger protein 1 (Homo sapiens)	0.0578247	NA	NA	NA	NA	NA	NA	NA	NA	NA	NA	NA	NA	NA
TCAL_02534	Similar to Anks1b Ankyrin repeat and sterile alpha motif domain-containing protein 1B (Mus musculus)	0.0578834	NA	NA	NA	NA	NA	NA	NA	NA	NA	NA	NA	NA	NA
TCAL_05976	Similar to Ppm1h Protein phosphatase 1H (Rattus norvegicus)	0.0578834	NA	NA	NA	NA	NA	NA	NA	NA	NA	NA	NA	NA	NA
TCAL_05856	Protein of unknown function	0.0582338	NA	NA	NA	NA	NA	NA	NA	NA	NA	NA	NA	NA	NA
TCAL_00940	delta-sarcoglycan-like	0.0583261	NA	NA	NA	NA	NA	-0.935629	0.00325368	NA	NA	NA	NA	NA	NA
TCAL_02299	Similar to AQP11 Aquaporin-11 (Milnesium tardigradum)	0.0583261	NA	NA	NA	NA	NA	NA	NA	-0.595114	0.00660308	-0.464775	0.0802477	NA	NA
TCAL_04280	Similar to mntH Divalent metal cation transporter MntH (Agrobacterium fabrum (strain C58 / ATCC 33970))	0.058552	NA	NA	NA	NA	NA	0.244433	0.0972631	NA	NA	-0.259198	0.0868775	NA	NA
TCAL_15030	Protein of unknown function	0.0585737	NA	NA	NA	NA	NA	NA	NA	NA	NA	NA	NA	NA	NA
TCAL_14356	Protein of unknown function	0.0585757	NA	NA	NA	NA	NA	NA	NA	NA	NA	0.533752	0.0696095	NA	NA
TCAL_09514	Similar to mRpS7 28S ribosomal protein S7, mitochondrial (Drosophila melanogaster)	0.0585838	NA	NA	NA	NA	NA	-0.310383	0.0621553	NA	NA	NA	NA	NA	NA
TCAL_10530	Similar to Srp19 Signal recognition particle 19 kDa protein (Drosophila melanogaster)	0.0585838	NA	NA	NA	NA	NA	-0.184817	0.0904106	NA	NA	NA	NA	NA	NA
TCAL_11740	Similar to SGSM1 Small G protein signaling modulator 1 (Homo sapiens)	0.0589343	NA	NA	NA	NA	NA	0.389	0.0277162	NA	NA	NA	NA	NA	NA
TCAL_05058	Similar to Arhgap6 Rho GTPase-activating protein 6 (Mus musculus)	0.0591315	NA	NA	NA	NA	NA	NA	NA	NA	NA	NA	NA	NA	NA
TCAL_17442	Similar to CHIA Acidic mammalian chitinase (Bos taurus)	0.0592181	NA	NA	NA	NA	NA	NA	NA	-0.952391	0.00684962	-1.05966	0.00218081	NA	NA
TCAL_04717	Similar to SPAC16E8.02 Uncharacterized endoplasmic reticulum membrane protein C16E8.02 (Schizosaccharomyces pombe (strain 972 / ATCC 24843))	0.0594875	NA	NA	NA	NA	NA	NA	NA	-0.302452	0.081346	NA	NA	NA	NA
TCAL_06700	Similar to Mlp84B Muscle LIM protein Mlp84B (Drosophila melanogaster)	0.0595805	NA	NA	NA	NA	NA	NA	NA	-0.371859	0.0443958	NA	NA	NA	NA
TCAL_05092	Similar to Cnpy2 Protein canopy homolog 2 (Mus musculus)	0.0596088	NA	NA	NA	NA	NA	NA	NA	NA	NA	NA	NA	NA	NA
TCAL_01265	Similar to SLC31A1 High affinity copper uptake protein 1 (Homo sapiens)	0.0600683	NA	NA	NA	0.545944	0.0806691	0.63494	0.0147096	NA	NA	NA	NA	NA	NA
TCAL_05923	Similar to ea Serine protease easter (Drosophila melanogaster)	0.0601159	NA	NA	NA	NA	NA	NA	NA	-0.232116	0.0740274	-0.232444	0.0851676	NA	NA
TCAL_07687	Similar to SV2A Synaptic vesicle glycoprotein 2A (Pongo abelii)	0.0609103	NA	NA	NA	NA	NA	NA	NA	-0.218261	0.0946726	NA	NA	NA	NA
TCAL_07878	Similar to mpv17l Mpv17-like protein (Xenopus laevis)	0.061367	NA	NA	NA	NA	NA	NA	NA	NA	NA	NA	NA	NA	NA
TCAL_12072	Similar to PTPRK Receptor-type tyrosine-protein phosphatase kappa (Homo sapiens)	0.0615619	NA	NA	NA	NA	NA	NA	NA	-0.663429	0.0722144	-0.708285	0.0548579	NA	NA
TCAL_05203	Similar to FR FMRFamide receptor (Drosophila melanogaster)	0.0618807	NA	NA	NA	NA	NA	NA	NA	NA	NA	NA	NA	NA	NA
TCAL_15036	Protein of unknown function	0.0621624	NA	NA	NA	NA	NA	NA	NA	2.65983	0.0517165	NA	NA	NA	NA
TCAL_16904	Similar to Limch1 LIM and calponin homology domains-containing protein 1 (Mus musculus)	0.0622002	NA	NA	NA	NA	NA	NA	NA	NA	NA	NA	NA	NA	NA
TCAL_06987	Similar to FUCA1 Tissue alpha-L-fucosidase (Homo sapiens)	0.0622557	NA	NA	NA	-0.38413	0.022608	NA	NA	NA	NA	NA	NA	NA	NA
TCAL_11213	Similar to gk5 Putative glycerol kinase 5 (Danio rerio)	0.0622557	NA	NA	NA	NA	NA	NA	NA	NA	NA	NA	NA	NA	NA
TCAL_12692	Protein of unknown function	0.0622557	NA	NA	NA	NA	NA	0.710282	0.0914976	NA	NA	NA	NA	NA	NA
TCAL_12551	Similar to ZFP64 Zinc finger protein 64 homolog, isoforms 1 and 2 (Homo sapiens)	0.0624706	NA	NA	NA	NA	NA	NA	NA	NA	NA	NA	NA	NA	NA
TCAL_00112	Similar to AHR Aryl hydrocarbon receptor (Delphinapterus leucas)	0.0625674	NA	NA	NA	NA	NA	NA	NA	NA	NA	NA	NA	NA	NA
TCAL_07063	Similar to TM1 Tropomyosin (Homarus americanus)	0.0625674	NA	-0.466957	0.0517854	NA	NA	NA	NA	NA	NA	NA	NA	NA	NA
TCAL_10848	Similar to msta Protein msta, isoform A (Drosophila melanogaster)	0.0625674	NA	NA	NA	NA	NA	NA	NA	0.732934	0.0632415	NA	NA	NA	NA
TCAL_09683	Similar to CML11 Calmodulin-like protein 11 (Arabidopsis thaliana)	0.0629286	NA	NA	NA	-0.335823	0.0770167	NA	NA	NA	NA	NA	NA	NA	NA
TCAL_12575	Similar to GluClalpha Glutamate-gated chloride channel (Drosophila melanogaster)	0.0629286	NA	NA	NA	NA	NA	NA	NA	NA	NA	NA	NA	NA	NA
TCAL_00956	Similar to CCND3 G1/S-specific cyclin-D3 (Bos taurus)	0.0629634	NA	NA	NA	NA	NA	NA	NA	NA	NA	1.02284	0.0784083	NA	NA
TCAL_07557	Similar to GA17800 Leishmanolysin-like peptidase (Drosophila pseudoobscura pseudoobscura)	0.0629637	NA	NA	NA	0.447253	0.0841423	0.444686	0.0580508	NA	NA	NA	NA	NA	NA
TCAL_09654	Similar to WIPI2 WD repeat domain phosphoinositide-interacting protein 2 (Gallus gallus)	0.0630461	NA	NA	NA	NA	NA	NA	NA	-0.277498	0.0756515	-0.321936	0.0302616	NA	NA
TCAL_04730	Similar to Nna1 Cytosolic carboxypeptidase Nna1 (Drosophila melanogaster)	0.0633878	NA	NA	NA	NA	NA	NA	NA	NA	NA	NA	NA	NA	NA
TCAL_08425	Similar to LRP2 Low-density lipoprotein receptor-related protein 2 (Homo sapiens)	0.0640068	NA	NA	NA	NA	NA	0.269116	0.0815757	NA	NA	NA	NA	NA	NA
TCAL_17237	Protein of unknown function	0.0640068	NA	NA	NA	NA	NA	NA	NA	NA	NA	NA	NA	NA	NA
TCAL_14960	Similar to Cebpg CCAAT/enhancer-binding protein gamma (Mus musculus)	0.0643851	NA	NA	NA	NA	NA	NA	NA	-0.369768	0.0211102	NA	NA	NA	NA
TCAL_01668	Similar to CG8414 Polynucleotide 5'-hydroxyl-kinase NOL9 (Drosophila melanogaster)	0.064446	NA	NA	NA	NA	NA	NA	NA	NA	NA	NA	NA	NA	NA
TCAL_13352	Similar to CYP6K1 Cytochrome P450 6k1 (Blattella germanica)	0.0645257	NA	NA	NA	-0.344535	0.092969	NA	NA	NA	NA	NA	NA	NA	NA
TCAL_08568	Similar to SLC6A5 Sodium- and chloride-dependent glycine transporter 2 (Homo sapiens)	0.0646343	NA	NA	NA	NA	NA	NA	NA	NA	NA	NA	NA	NA	NA
TCAL_07001	Similar to ADCY2 Adenylate cyclase type 2 (Homo sapiens)	0.0646747	NA	NA	NA	NA	NA	NA	NA	NA	NA	NA	NA	NA	NA
TCAL_03806	Similar to PSMB5 Proteasome subunit beta type-5 (Pongo abelii)	0.0648591	NA	NA	NA	NA	NA	NA	NA	NA	NA	NA	NA	NA	NA
TCAL_09612	Protein of unknown function	0.0648591	NA	NA	NA	NA	NA	0.24001	0.0775411	NA	NA	NA	NA	NA	NA
TCAL_04324	Similar to NKAIN Sodium/potassium-transporting ATPase subunit beta-1-interacting protein (Drosophila melanogaster)	0.0651758	NA	NA	NA	NA	NA	-0.405413	0.0855939	NA	NA	0.414797	0.0931934	NA	NA
TCAL_07905	Protein of unknown function	0.0651758	NA	NA	NA	NA	NA	-0.46258	0.00260925	NA	NA	NA	NA	NA	NA
TCAL_02565	Similar to Nmdar1 Glutamate [NMDA] receptor subunit 1 (Drosophila mojavensis)	0.0653294	NA	NA	NA	NA	NA	NA	NA	NA	NA	NA	NA	-0.414949	0.0954319
TCAL_01901	Similar to CUEDC2 CUE domain-containing protein 2 (Homo sapiens)	0.0654455	NA	NA	NA	NA	NA	NA	NA	NA	NA	NA	NA	NA	NA
TCAL_12323	Protein of unknown function	0.0655145	NA	NA	NA	NA	NA	NA	NA	2.09625	0.0749329	NA	NA	NA	NA
TCAL_03365	Similar to SCARB2 Lysosome membrane protein 2 (Homo sapiens)	0.0656197	NA	NA	NA	NA	NA	NA	NA	NA	NA	NA	NA	NA	NA
TCAL_11289	Protein of unknown function	0.0656688	NA	NA	NA	NA	NA	NA	NA	NA	NA	NA	NA	NA	NA
TCAL_12442	Similar to NTM Neurotrimin (Bos taurus)	0.0656688	NA	NA	NA	NA	NA	NA	NA	0.706353	0.0233122	NA	NA	NA	NA
TCAL_08601	Protein of unknown function	0.0658996	NA	NA	NA	NA	NA	NA	NA	NA	NA	NA	NA	NA	NA
TCAL_08246	Similar to dnaJ Chaperone protein DnaJ (Picrophilus torridus (strain ATCC 700027 / DSM 9790 / JCM 10055 / NBRC 100828))	0.0659863	NA	NA	NA	NA	NA	NA	NA	NA	NA	NA	NA	NA	NA
TCAL_12461	Similar to CRY1 Cryptochrome-1 (Gallus gallus)	0.0660882	NA	NA	NA	NA	NA	NA	NA	NA	NA	NA	NA	NA	NA
TCAL_01313	Protein of unknown function	0.0660888	NA	NA	NA	NA	NA	NA	NA	NA	NA	0.412191	0.0851209	NA	NA
TCAL_15317	Protein of unknown function	0.0660888	NA	NA	NA	NA	NA	-0.373607	0.0368352	NA	NA	NA	NA	NA	NA
TCAL_09808	Similar to sox21a Transcription factor Sox-21-A (Danio rerio)	0.0666054	NA	NA	NA	NA	NA	NA	NA	NA	NA	NA	NA	NA	NA
TCAL_00555	Similar to Pgk Phosphoglycerate kinase (Drosophila melanogaster)	0.0666898	NA	NA	NA	NA	NA	NA	NA	NA	NA	-0.141229	0.0768861	NA	NA
TCAL_04371	Similar to Trpgamma Transient receptor potential-gamma protein (Drosophila melanogaster)	0.0675132	NA	NA	NA	NA	NA	NA	NA	-1.21372	0.0205452	NA	NA	NA	NA
TCAL_00593	Protein of unknown function	0.0675471	NA	NA	NA	NA	NA	NA	NA	NA	NA	NA	NA	NA	NA
TCAL_02563	Protein of unknown function	0.06761	NA	NA	NA	NA	NA	NA	NA	NA	NA	NA	NA	NA	NA
TCAL_15669	Protein of unknown function	0.0676905	NA	NA	NA	NA	NA	NA	NA	0.387454	0.0481443	NA	NA	NA	NA
TCAL_06223	Similar to Mmp9 Matrix metalloproteinase-9 (Mus musculus)	0.0677211	NA	NA	NA	NA	NA	NA	NA	NA	NA	NA	NA	NA	NA
TCAL_06230	Similar to Mep1b Meprin A subunit beta (Mus musculus)	0.0677211	NA	NA	NA	NA	NA	NA	NA	NA	NA	NA	NA	NA	NA
TCAL_07357	Similar to ABAT 4-aminobutyrate aminotransferase, mitochondrial (Sus scrofa)	0.0677383	NA	NA	NA	NA	NA	0.590814	0.0123644	NA	NA	-0.472968	0.091933	NA	NA
TCAL_11998	Similar to Mtus2 Microtubule-associated tumor suppressor candidate 2 homolog (Mus musculus)	0.0677383	NA	NA	NA	NA	NA	NA	NA	NA	NA	NA	NA	NA	NA
TCAL_13279	Similar to obst-E Protein obstructor-E (Drosophila melanogaster)	0.0677869	NA	NA	NA	NA	NA	2.42335	0.0828073	2.71084	0.0399233	NA	NA	NA	NA
TCAL_06929	Similar to zag-1 Zinc finger E-box-binding homeobox protein zag-1 (Caenorhabditis elegans)	0.0678339	NA	NA	NA	NA	NA	NA	NA	NA	NA	NA	NA	NA	NA
TCAL_07710	Similar to svr Carboxypeptidase D (Drosophila melanogaster)	0.0678339	NA	NA	NA	NA	NA	NA	NA	NA	NA	NA	NA	NA	NA
TCAL_01018	Similar to pip Heparan sulfate 2-O-sulfotransferase pipe (Drosophila melanogaster)	0.0682988	NA	NA	NA	NA	NA	NA	NA	NA	NA	NA	NA	NA	NA
TCAL_12768	Similar to OTX1 Homeobox protein OTX1 (Homo sapiens)	0.0682988	NA	NA	NA	NA	NA	NA	NA	0.808623	0.0107682	NA	NA	NA	NA
TCAL_04757	Protein of unknown function	0.0683667	NA	NA	NA	NA	NA	NA	NA	NA	NA	NA	NA	NA	NA
TCAL_04288	Similar to Luciferin 4-monooxygenase (Photuris pensylvanica)	0.0687377	NA	NA	NA	NA	NA	NA	NA	-0.30977	0.0514897	NA	NA	NA	NA
TCAL_02050	Similar to CCT7 T-complex protein 1 subunit eta (Gallus gallus)	0.0687638	NA	NA	NA	NA	NA	-0.267028	0.0262896	-0.25492	0.0399051	NA	NA	NA	NA
TCAL_09171	Similar to LPIN3 Phosphatidate phosphatase LPIN3 (Homo sapiens)	0.0687638	NA	NA	NA	NA	NA	NA	NA	NA	NA	NA	NA	NA	NA
TCAL_16682	Protein of unknown function	0.0687638	NA	NA	NA	NA	NA	NA	NA	NA	NA	NA	NA	NA	NA
TCAL_03162	Similar to Sdc Syndecan (Drosophila melanogaster)	0.0692306	NA	NA	NA	NA	NA	NA	NA	-0.181343	0.0870129	NA	NA	NA	NA
TCAL_01079	Similar to six1b Homeobox protein six1b (Danio rerio)	0.0692953	NA	NA	NA	NA	NA	NA	NA	NA	NA	NA	NA	NA	NA
TCAL_10015	Similar to Tmem134 Transmembrane protein 134 (Mus musculus)	0.0693321	NA	NA	NA	NA	NA	NA	NA	NA	NA	NA	NA	NA	NA
TCAL_02341	Similar to SORD Sorbitol dehydrogenase (Bos taurus)	0.0694741	NA	NA	NA	NA	NA	-0.275451	0.0921654	NA	NA	NA	NA	NA	NA
TCAL_07433	Similar to yfkN Trifunctional nucleotide phosphoesterase protein YfkN (Bacillus subtilis (strain 168))	0.0694741	NA	NA	NA	NA	NA	NA	NA	NA	NA	NA	NA	NA	NA
TCAL_13852	macrophage mannose receptor 1	0.0694741	NA	NA	NA	NA	NA	NA	NA	-0.212302	0.0343578	NA	NA	NA	NA
TCAL_13865	Similar to Ids Iduronate 2-sulfatase (Mus musculus)	0.0694741	NA	NA	NA	NA	NA	NA	NA	NA	NA	NA	NA	NA	NA
TCAL_12456	Similar to NELF-B Negative elongation factor B (Drosophila melanogaster)	0.0694782	NA	NA	NA	NA	NA	NA	NA	NA	NA	NA	NA	NA	NA
TCAL_11489	Similar to riox1 Ribosomal oxygenase 1 (Danio rerio)	0.0694917	NA	NA	NA	NA	NA	NA	NA	0.418217	0.0420196	NA	NA	NA	NA
TCAL_01051	Similar to Slc22a7 Solute carrier family 22 member 7 (Mus musculus)	0.0695877	NA	NA	NA	NA	NA	NA	NA	NA	NA	NA	NA	NA	NA
TCAL_03422	Similar to SMAD1 Mothers against decapentaplegic homolog 1 (Coturnix japonica)	0.0695877	NA	NA	NA	NA	NA	NA	NA	NA	NA	NA	NA	NA	NA
TCAL_10162	Similar to znf593 Zinc finger protein 593 (Xenopus tropicalis)	0.0696901	NA	NA	NA	NA	NA	NA	NA	NA	NA	NA	NA	NA	NA
TCAL_08181	Protein of unknown function	0.0697265	NA	NA	NA	NA	NA	-0.393567	0.0180914	NA	NA	0.405122	0.0181905	NA	NA
TCAL_03736	Similar to SK Small conductance calcium-activated potassium channel protein (Drosophila melanogaster)	0.069734	NA	NA	NA	NA	NA	NA	NA	NA	NA	-0.469614	0.00926684	NA	NA
TCAL_02618	Similar to Slc10a6 Solute carrier family 10 member 6 (Rattus norvegicus)	0.0701223	NA	NA	NA	NA	NA	NA	NA	-0.29585	0.0874659	NA	NA	NA	NA
TCAL_08432	Similar to CIB1 Calcium and integrin-binding protein 1 (Ovis aries)	0.0701223	NA	NA	NA	NA	NA	NA	NA	NA	NA	NA	NA	NA	NA
TCAL_01497	Protein of unknown function	0.0701696	NA	NA	NA	NA	NA	NA	NA	1.80827	0.0847994	NA	NA	NA	NA
TCAL_00127	Similar to UNC79 Protein unc-79 homolog (Homo sapiens)	0.0703349	NA	NA	NA	NA	NA	NA	NA	NA	NA	-0.39939	0.0914242	NA	NA
TCAL_04794	Protein of unknown function	0.0703349	NA	NA	NA	NA	NA	NA	NA	NA	NA	0.343995	0.0801751	NA	NA
TCAL_15187	Protein of unknown function	0.0703349	NA	NA	NA	NA	NA	NA	NA	0.627443	0.0642566	NA	NA	NA	NA
TCAL_08221	Similar to crn Protein crooked neck (Drosophila melanogaster)	0.0703426	NA	NA	NA	NA	NA	NA	NA	NA	NA	NA	NA	NA	NA
TCAL_11533	Similar to fry Protein furry (Drosophila melanogaster)	0.0703426	NA	NA	NA	NA	NA	NA	NA	NA	NA	NA	NA	NA	NA
TCAL_15749	Protein of unknown function	0.0703427	NA	1.47664	0.0460267	NA	NA	NA	NA	NA	NA	NA	NA	1.46821	0.0658212
TCAL_05031	G- coupled receptor Mth2-like	0.0704287	NA	NA	NA	NA	NA	NA	NA	NA	NA	-0.259086	0.091933	NA	NA
TCAL_01292	Similar to ASHR1 Histone-lysine N-methyltransferase ASHR1 (Arabidopsis thaliana)	0.0705532	NA	NA	NA	NA	NA	NA	NA	NA	NA	NA	NA	NA	NA
TCAL_12718	Protein of unknown function	0.0706296	NA	NA	NA	NA	NA	NA	NA	NA	NA	NA	NA	NA	NA
TCAL_05429	Similar to MAP3K1 Mitogen-activated protein kinase kinase kinase 1 (Homo sapiens)	0.0706862	NA	NA	NA	NA	NA	NA	NA	NA	NA	NA	NA	NA	NA
TCAL_08825	Similar to Cha Choline O-acetyltransferase (Drosophila melanogaster)	0.0706862	NA	NA	NA	NA	NA	-0.512839	0.000203329	NA	NA	0.411436	0.00863543	NA	NA
TCAL_17320	uncharacterized F-box LRR-repeat -like isoform X1	0.0708323	NA	NA	NA	NA	NA	1.11833	0.0969387	NA	NA	NA	NA	NA	NA
TCAL_16713	Protein of unknown function	0.0710133	NA	NA	NA	NA	NA	NA	NA	NA	NA	0.782932	0.0548579	NA	NA
TCAL_00270	Similar to aPKC Atypical protein kinase C (Drosophila melanogaster)	0.0711338	NA	NA	NA	NA	NA	NA	NA	-0.241762	0.0557291	NA	NA	NA	NA
TCAL_01866	Similar to TEAD4 Transcriptional enhancer factor TEF-3 (Gallus gallus)	0.0711338	NA	NA	NA	NA	NA	NA	NA	NA	NA	NA	NA	NA	NA
TCAL_08169	Similar to Protein snakeskin (Bombyx mori)	0.0711338	NA	NA	NA	NA	NA	0.387062	0.0304977	0.363517	0.0517998	NA	NA	NA	NA
TCAL_09973	Similar to CYP2G1 Cytochrome P450 2G1 (Oryctolagus cuniculus)	0.0711338	NA	NA	NA	NA	NA	NA	NA	0.477808	0.02625	NA	NA	NA	NA
TCAL_05543	Protein of unknown function	0.0713521	NA	NA	NA	NA	NA	NA	NA	NA	NA	NA	NA	NA	NA
TCAL_15020	Similar to tuf Elongation factor Tu (Mycobacterium smegmatis (strain ATCC 700084 / mc(2)155))	0.0714392	NA	NA	NA	NA	NA	NA	NA	NA	NA	NA	NA	NA	NA
TCAL_03946	Similar to hsp70 Heat shock 70 kDa protein (Oncorhynchus tshawytscha)	0.0716753	NA	NA	NA	-0.301592	0.069595	NA	NA	NA	NA	NA	NA	NA	NA
TCAL_08876	Protein of unknown function	0.0719385	NA	NA	NA	NA	NA	NA	NA	NA	NA	0.2155	0.0964192	NA	NA
TCAL_16839	Similar to lft Protein limb expression 1 homolog (Drosophila melanogaster)	0.0723848	NA	NA	NA	NA	NA	NA	NA	NA	NA	0.959519	0.0931934	NA	NA
TCAL_03701	Similar to mig-6 Papilin (Caenorhabditis elegans)	0.0728385	NA	NA	NA	NA	NA	NA	NA	NA	NA	NA	NA	NA	NA
TCAL_07657	Similar to SMPD1 Sphingomyelin phosphodiesterase (Bos taurus)	0.0728558	NA	NA	NA	NA	NA	NA	NA	NA	NA	NA	NA	NA	NA
TCAL_02162	Similar to AP3B1 AP-3 complex subunit beta-1 (Bos taurus)	0.0728838	NA	NA	NA	NA	NA	NA	NA	NA	NA	NA	NA	NA	NA
TCAL_05909	Similar to Plxdc2 Plexin domain-containing protein 2 (Mus musculus)	0.0729326	NA	NA	NA	NA	NA	-0.188669	0.0904106	NA	NA	NA	NA	NA	NA
TCAL_17129	Protein of unknown function	0.0730985	NA	NA	NA	NA	NA	NA	NA	NA	NA	NA	NA	NA	NA
TCAL_07307	Similar to Cct6a T-complex protein 1 subunit zeta (Mus musculus)	0.0731106	NA	NA	NA	NA	NA	-0.224181	0.0758937	NA	NA	NA	NA	NA	NA
TCAL_08109	Similar to ZNF879 Zinc finger protein 879 (Homo sapiens)	0.0733274	NA	NA	NA	NA	NA	NA	NA	NA	NA	NA	NA	NA	NA
TCAL_14805	Similar to agxt Serine--pyruvate aminotransferase (Dictyostelium discoideum)	0.0733274	NA	NA	NA	NA	NA	NA	NA	NA	NA	NA	NA	NA	NA
TCAL_03995	Protein of unknown function	0.0734631	NA	NA	NA	NA	NA	NA	NA	NA	NA	NA	NA	NA	NA
TCAL_13573	Protein of unknown function	0.0734631	NA	NA	NA	NA	NA	NA	NA	NA	NA	NA	NA	NA	NA
TCAL_02105	Similar to RPL7A 60S ribosomal protein L7a (Gallus gallus)	0.073575	NA	NA	NA	NA	NA	NA	NA	NA	NA	NA	NA	NA	NA
TCAL_06782	Similar to cpb F-actin-capping protein subunit beta (Drosophila melanogaster)	0.073575	NA	NA	NA	NA	NA	NA	NA	0.176307	0.0979873	NA	NA	NA	NA
TCAL_08003	Similar to FR FMRFamide receptor (Drosophila melanogaster)	0.0736954	NA	NA	NA	NA	NA	-1.59031	0.00876485	NA	NA	1.57824	0.0123576	NA	NA
TCAL_12380	Similar to FR FMRFamide receptor (Drosophila melanogaster)	0.073727	NA	NA	NA	NA	NA	NA	NA	NA	NA	NA	NA	NA	NA
TCAL_15079	Protein of unknown function	0.0737665	NA	NA	NA	NA	NA	NA	NA	NA	NA	NA	NA	NA	NA
TCAL_07745	Protein of unknown function	0.0740123	NA	NA	NA	NA	NA	NA	NA	0.662659	0.0372211	NA	NA	NA	NA
TCAL_15137	Protein of unknown function	0.0740123	NA	NA	NA	NA	NA	NA	NA	NA	NA	NA	NA	NA	NA
TCAL_05316	Similar to TCAIM T-cell activation inhibitor, mitochondrial (Mus musculus)	0.0743127	NA	NA	NA	NA	NA	NA	NA	NA	NA	NA	NA	NA	NA
TCAL_13959	Similar to CLCA1 Calcium-activated chloride channel regulator 1 (Sus scrofa)	0.0745218	NA	NA	NA	NA	NA	NA	NA	NA	NA	NA	NA	NA	NA
TCAL_04706	Similar to PGPEP1 Pyroglutamyl-peptidase 1 (Homo sapiens)	0.0748064	NA	NA	NA	NA	NA	NA	NA	NA	NA	NA	NA	NA	NA
TCAL_08018	Protein of unknown function	0.0750562	NA	NA	NA	NA	NA	NA	NA	0.726014	0.0189384	NA	NA	NA	NA
TCAL_08979	Protein of unknown function	0.0750562	NA	NA	NA	NA	NA	-1.07117	0.037769	NA	NA	NA	NA	NA	NA
TCAL_06939	Anopheles gambiae PEST AGAP012902-	0.0758662	NA	NA	NA	NA	NA	NA	NA	NA	NA	NA	NA	NA	NA
TCAL_08561	Similar to Amy4N Alpha-amylase 4N (Drosophila ananassae)	0.0758662	NA	NA	NA	NA	NA	-0.537943	0.0277588	NA	NA	NA	NA	NA	NA
TCAL_09400	Similar to PRDM4 PR domain zinc finger protein 4 (Homo sapiens)	0.0758662	NA	NA	NA	NA	NA	NA	NA	NA	NA	NA	NA	NA	NA
TCAL_11676	Similar to Bco1 Beta,beta-carotene 15,15'-dioxygenase (Mus musculus)	0.0759029	NA	NA	NA	NA	NA	NA	NA	NA	NA	NA	NA	NA	NA
TCAL_15258	Protein of unknown function	0.0760084	NA	NA	NA	NA	NA	0.618305	0.0736568	NA	NA	-0.643592	0.0733414	NA	NA
TCAL_12191	Similar to Gria4 Glutamate receptor 4 (Mus musculus)	0.0762152	NA	NA	NA	NA	NA	NA	NA	NA	NA	NA	NA	NA	NA
TCAL_05341	Protein of unknown function	0.076392	NA	NA	NA	NA	NA	NA	NA	NA	NA	NA	NA	NA	NA
TCAL_13287	Similar to Pxt Chorion peroxidase (Drosophila melanogaster)	0.0764701	NA	NA	NA	NA	NA	NA	NA	NA	NA	NA	NA	NA	NA
TCAL_13777	Similar to hnf4a Hepatocyte nuclear factor 4-alpha (Xenopus laevis)	0.0764701	NA	NA	NA	NA	NA	NA	NA	NA	NA	NA	NA	NA	NA
TCAL_07674	Similar to SLC17A5 Sialin (Homo sapiens)	0.0765982	NA	NA	NA	NA	NA	NA	NA	NA	NA	NA	NA	NA	NA
TCAL_05107	Similar to ttll7 Tubulin polyglutamylase TTLL7 (Xenopus tropicalis)	0.0767667	NA	NA	NA	NA	NA	NA	NA	NA	NA	NA	NA	NA	NA
TCAL_13515	Similar to qvr Protein quiver (Drosophila virilis)	0.0767667	NA	NA	NA	NA	NA	NA	NA	NA	NA	NA	NA	NA	NA
TCAL_03452	Similar to PBRM1 Protein polybromo-1 (Homo sapiens)	0.076778	NA	NA	NA	NA	NA	NA	NA	NA	NA	NA	NA	NA	NA
TCAL_02971	Similar to Cad96Ca Tyrosine kinase receptor Cad96Ca (Drosophila melanogaster)	0.0769222	NA	NA	NA	NA	NA	NA	NA	NA	NA	NA	NA	NA	NA
TCAL_11928	Similar to Hcrtr1 Orexin receptor type 1 (Mus musculus)	0.0771859	NA	NA	NA	NA	NA	NA	NA	NA	NA	NA	NA	NA	NA
TCAL_02710	Similar to Clip1 CAP-Gly domain-containing linker protein 1 (Mus musculus)	0.0773053	NA	NA	NA	NA	NA	NA	NA	NA	NA	NA	NA	NA	NA
TCAL_04350	Similar to NLGN4X Neuroligin-4, X-linked (Homo sapiens)	0.0776447	NA	NA	NA	NA	NA	NA	NA	NA	NA	NA	NA	NA	NA
TCAL_06304	Similar to ACER3 Alkaline ceramidase 3 (Homo sapiens)	0.0776447	NA	NA	NA	NA	NA	NA	NA	NA	NA	NA	NA	NA	NA
TCAL_03494	Similar to Arpc3 Actin-related protein 2/3 complex subunit 3 (Mus musculus)	0.0777242	NA	NA	NA	NA	NA	NA	NA	NA	NA	NA	NA	NA	NA
TCAL_10689	Similar to RPN1 Dolichyl-diphosphooligosaccharide--protein glycosyltransferase subunit 1 (Canis lupus familiaris)	0.078005	NA	NA	NA	NA	NA	NA	NA	NA	NA	NA	NA	NA	NA
TCAL_05868	Similar to svp Steroid receptor seven-up, isoforms B/C (Drosophila melanogaster)	0.0784649	NA	NA	NA	NA	NA	NA	NA	NA	NA	NA	NA	NA	NA
TCAL_16009	Similar to SEC11 Signal peptidase complex catalytic subunit SEC11 (Candida albicans (strain WO-1))	0.0785467	NA	NA	NA	NA	NA	NA	NA	NA	NA	NA	NA	NA	NA
TCAL_11267	Protein of unknown function	0.0787194	NA	0.23318	0.0880291	NA	NA	NA	NA	0.223855	0.0450482	NA	NA	NA	NA
TCAL_06575	methyltransferase 24	0.0787357	NA	NA	NA	NA	NA	0.783335	0.0619533	NA	NA	NA	NA	NA	NA
TCAL_06749	Similar to bsh Brain-specific homeobox protein (Drosophila melanogaster)	0.0787654	NA	NA	NA	NA	NA	NA	NA	0.882042	0.0162586	NA	NA	NA	NA
TCAL_11623	Similar to Snx2 Sorting nexin-2 (Mus musculus)	0.0787654	NA	NA	NA	NA	NA	NA	NA	NA	NA	NA	NA	NA	NA
TCAL_13616	Protein of unknown function	0.0787847	NA	NA	NA	NA	NA	-0.333751	0.0650731	NA	NA	NA	NA	NA	NA
TCAL_00168	Similar to D3Ertd751e UPF0462 protein C4orf33 homolog (Mus musculus)	0.0791043	NA	NA	NA	1.45468	0.0161381	NA	NA	1.17744	0.0749329	1.45121	0.0235909	NA	NA
TCAL_05257	Similar to Fggy FGGY carbohydrate kinase domain-containing protein (Mus musculus)	0.0793021	NA	NA	NA	NA	NA	NA	NA	NA	NA	NA	NA	NA	NA
TCAL_03779	Similar to PDAP1 28 kDa heat- and acid-stable phosphoprotein (Homo sapiens)	0.0793856	NA	NA	NA	NA	NA	NA	NA	NA	NA	NA	NA	NA	NA
TCAL_04657	Similar to CYP15A1 Methyl farnesoate epoxidase (Diploptera punctata)	0.0794317	NA	NA	NA	NA	NA	NA	NA	NA	NA	NA	NA	NA	NA
TCAL_06651	Similar to WNT5B Protein Wnt-5b (Pongo abelii)	0.0796009	NA	NA	NA	NA	NA	NA	NA	NA	NA	NA	NA	NA	NA
TCAL_10364	Similar to CHAF1B Chromatin assembly factor 1 subunit B (Gallus gallus)	0.0796974	NA	NA	NA	NA	NA	NA	NA	NA	NA	NA	NA	NA	NA
TCAL_02794	Similar to Nckipsd NCK-interacting protein with SH3 domain (Mus musculus)	0.0797483	NA	NA	NA	NA	NA	NA	NA	NA	NA	NA	NA	NA	NA
TCAL_07516	Similar to SULTR2 Proton/sulfate cotransporter 2 (Chlamydomonas reinhardtii)	0.0797618	NA	NA	NA	NA	NA	NA	NA	NA	NA	NA	NA	NA	NA
TCAL_05028	Similar to ANKS1A Ankyrin repeat and SAM domain-containing protein 1A (Homo sapiens)	0.0797947	NA	NA	NA	-0.613948	0.0317973	NA	NA	NA	NA	NA	NA	NA	NA
TCAL_08056	Similar to CG34384 Diacylglycerol kinase eta (Drosophila melanogaster)	0.0803248	NA	NA	NA	NA	NA	NA	NA	NA	NA	NA	NA	NA	NA
TCAL_09016	Similar to SLC18B1 MFS-type transporter SLC18B1 (Homo sapiens)	0.0803248	NA	NA	NA	NA	NA	NA	NA	0.326533	0.0884252	NA	NA	NA	NA
TCAL_11694	Protein of unknown function	0.0803248	NA	NA	NA	NA	NA	NA	NA	-0.393373	0.0369865	NA	NA	NA	NA
TCAL_12929	FMRFamide receptor	0.0803248	NA	NA	NA	NA	NA	NA	NA	NA	NA	NA	NA	NA	NA
TCAL_13839	Protein of unknown function	0.0803248	NA	NA	NA	0.529865	0.0820911	NA	NA	NA	NA	NA	NA	NA	NA
TCAL_14946	Protein of unknown function	0.0803248	NA	NA	NA	NA	NA	NA	NA	0.708298	0.0397823	NA	NA	NA	NA
TCAL_02403	Similar to Orct Organic cation transporter protein (Drosophila melanogaster)	0.0804058	NA	NA	NA	NA	NA	NA	NA	NA	NA	NA	NA	NA	NA
TCAL_02870	phosphoinositide 3-kinase adapter 1 isoform X3	0.0804058	NA	NA	NA	NA	NA	NA	NA	NA	NA	NA	NA	NA	NA
TCAL_03713	Similar to CG42342 Collagen alpha chain CG42342 (Drosophila melanogaster)	0.0804941	NA	NA	NA	NA	NA	1.61015	0.0703125	NA	NA	NA	NA	NA	NA
TCAL_04648	Similar to v1g160387 Probable lysosomal cobalamin transporter (Nematostella vectensis)	0.0804941	NA	NA	NA	NA	NA	NA	NA	NA	NA	-0.580294	0.0128199	NA	NA
TCAL_16344	Protein of unknown function	0.0809285	NA	NA	NA	NA	NA	NA	NA	-0.823129	0.075806	NA	NA	NA	NA
TCAL_01097	Protein of unknown function	0.08096	NA	NA	NA	NA	NA	NA	NA	NA	NA	NA	NA	NA	NA
TCAL_05642	Similar to Sb Serine proteinase stubble (Drosophila melanogaster)	0.081037	NA	NA	NA	NA	NA	NA	NA	0.493391	0.0576692	NA	NA	NA	NA
TCAL_05887	Similar to STK17A Serine/threonine-protein kinase 17A (Oryctolagus cuniculus)	0.0812779	NA	NA	NA	NA	NA	NA	NA	0.486342	0.0640736	NA	NA	NA	NA
TCAL_09698	Similar to mbl Protein muscleblind (Drosophila melanogaster)	0.0812779	NA	NA	NA	NA	NA	-0.443429	0.00699874	NA	NA	0.37624	0.0449879	NA	NA
TCAL_10255	Similar to Morn1 MORN repeat-containing protein 1 (Rattus norvegicus)	0.0815524	NA	NA	NA	NA	NA	NA	NA	-0.260557	0.0651927	NA	NA	NA	NA
TCAL_13645	kelch domain-containing 8A-like	0.081944	NA	NA	NA	NA	NA	NA	NA	-0.834323	0.0519406	NA	NA	NA	NA
TCAL_01106	Similar to Thada Thyroid adenoma-associated protein homolog (Mus musculus)	0.0820401	NA	NA	NA	NA	NA	NA	NA	NA	NA	NA	NA	NA	NA
TCAL_00918	Similar to Atp7a Copper-transporting ATPase 1 (Mus musculus)	0.0820465	NA	NA	NA	NA	NA	0.288516	0.0660384	NA	NA	NA	NA	NA	NA
TCAL_02447	Similar to PRPF4B Serine/threonine-protein kinase PRP4 homolog (Bos taurus)	0.0820465	NA	NA	NA	NA	NA	NA	NA	NA	NA	NA	NA	NA	NA
TCAL_03807	Similar to MKP-4 Dual specificity protein phosphatase MPK-4 (Drosophila melanogaster)	0.0822287	NA	NA	NA	0.745625	0.0896221	NA	NA	NA	NA	NA	NA	NA	NA
TCAL_16761	Protein of unknown function	0.0822287	NA	NA	NA	NA	NA	NA	NA	1.57723	0.0511646	NA	NA	NA	NA
TCAL_13472	Similar to Togaram1 TOG array regulator of axonemal microtubules protein 1 (Mus musculus)	0.0828131	NA	NA	NA	NA	NA	NA	NA	NA	NA	NA	NA	NA	NA
TCAL_14817	Protein of unknown function	0.0829455	NA	NA	NA	NA	NA	NA	NA	NA	NA	NA	NA	NA	NA
TCAL_12164	Similar to MTRR Methionine synthase reductase (Bos taurus)	0.0830018	NA	NA	NA	NA	NA	-0.235925	0.0461368	NA	NA	NA	NA	NA	NA
TCAL_00496	Protein of unknown function	0.0830346	NA	NA	NA	NA	NA	NA	NA	NA	NA	NA	NA	NA	NA
TCAL_09550	Similar to Pdi Protein disulfide-isomerase (Drosophila melanogaster)	0.0839658	NA	NA	NA	NA	NA	NA	NA	NA	NA	NA	NA	NA	NA
TCAL_17061	Similar to AGXT Serine--pyruvate aminotransferase, mitochondrial (Callithrix jacchus)	0.0845293	NA	NA	NA	NA	NA	NA	NA	NA	NA	-1.15998	0.0184847	NA	NA
TCAL_03064	Similar to Pigq Phosphatidylinositol N-acetylglucosaminyltransferase subunit Q (Mus musculus)	0.0846933	NA	NA	NA	NA	NA	NA	NA	NA	NA	NA	NA	NA	NA
TCAL_11064	Similar to Slc6a5 Sodium- and chloride-dependent glycine transporter 2 (Mus musculus)	0.0848886	NA	NA	NA	NA	NA	NA	NA	0.250631	0.0265414	0.220223	0.0834575	NA	NA
TCAL_13485	Protein of unknown function	0.0849769	NA	NA	NA	NA	NA	NA	NA	NA	NA	-0.600721	0.0706277	NA	NA
TCAL_13122	Similar to PLA2G7 Platelet-activating factor acetylhydrolase (Homo sapiens)	0.0854749	NA	NA	NA	NA	NA	NA	NA	NA	NA	NA	NA	NA	NA
TCAL_02973	Protein of unknown function	0.0856335	NA	NA	NA	NA	NA	NA	NA	NA	NA	NA	NA	NA	NA
TCAL_03642	Similar to Vav Protein vav (Drosophila melanogaster)	0.0856418	NA	NA	NA	NA	NA	NA	NA	NA	NA	NA	NA	NA	NA
TCAL_11790	Similar to Nckx30C Sodium/potassium/calcium exchanger Nckx30C (Drosophila melanogaster)	0.0856418	NA	NA	NA	NA	NA	NA	NA	NA	NA	NA	NA	NA	NA
TCAL_06842	Similar to EPS8 Epidermal growth factor receptor kinase substrate 8 (Homo sapiens)	0.0862197	NA	NA	NA	NA	NA	NA	NA	NA	NA	NA	NA	NA	NA
TCAL_04035	Similar to Ddx10 Probable ATP-dependent RNA helicase DDX10 (Mus musculus)	0.0862367	NA	NA	NA	NA	NA	NA	NA	NA	NA	NA	NA	NA	NA
TCAL_07470	Similar to SLC25A17 Peroxisomal membrane protein PMP34 (Homo sapiens)	0.0862453	NA	NA	NA	NA	NA	NA	NA	NA	NA	NA	NA	NA	NA
TCAL_14554	Protein of unknown function	0.0862453	NA	NA	NA	NA	NA	NA	NA	NA	NA	0.705347	0.0837542	NA	NA
TCAL_02708	Protein of unknown function	0.0862926	NA	NA	NA	NA	NA	0.327689	0.00285971	NA	NA	NA	NA	NA	NA
TCAL_04632	Similar to TIS11 mRNA decay factor CTH2 (Saccharomyces cerevisiae (strain ATCC 204508 / S288c))	0.0862926	NA	NA	NA	NA	NA	NA	NA	0.800273	0.0421955	NA	NA	NA	NA
TCAL_06874	Similar to S Protein Star (Drosophila melanogaster)	0.0864657	NA	NA	NA	NA	NA	NA	NA	NA	NA	NA	NA	NA	NA
TCAL_16877	Similar to Manf Mesencephalic astrocyte-derived neurotrophic factor homolog (Drosophila virilis)	0.0867644	NA	NA	NA	NA	NA	-0.340705	0.0413142	NA	NA	NA	NA	NA	NA
TCAL_09446	Protein of unknown function	0.0870869	NA	NA	NA	NA	NA	NA	NA	NA	NA	-0.413458	0.0684873	NA	NA
TCAL_09887	Similar to cnr-14 Steroid hormone receptor family member cnr14 (Caenorhabditis elegans)	0.0872364	NA	NA	NA	NA	NA	NA	NA	NA	NA	NA	NA	NA	NA
TCAL_02085	Similar to CHIA Acidic mammalian chitinase (Bos taurus)	0.0872979	NA	NA	NA	NA	NA	-0.315783	0.0290293	-0.27684	0.0785681	NA	NA	NA	NA
TCAL_10905	Similar to ca2 Carbonic anhydrase 2 (Tribolodon hakonensis)	0.0873002	NA	NA	NA	NA	NA	NA	NA	NA	NA	NA	NA	NA	NA
TCAL_15903	Protein of unknown function	0.0874347	NA	NA	NA	NA	NA	NA	NA	0.603574	0.0749329	NA	NA	NA	NA
TCAL_05710	Similar to sqd RNA-binding protein squid (Drosophila melanogaster)	0.0876299	NA	NA	NA	NA	NA	NA	NA	NA	NA	0.272715	0.0861836	NA	NA
TCAL_06204	Similar to COPZ1 Coatomer subunit zeta-1 (Bos taurus)	0.0876788	NA	NA	NA	NA	NA	NA	NA	NA	NA	NA	NA	NA	NA
TCAL_04472	Protein of unknown function	0.0877159	NA	NA	NA	NA	NA	NA	NA	NA	NA	NA	NA	NA	NA
TCAL_03236	Similar to Gbs-76A Glycogen-binding subunit 76A (Drosophila melanogaster)	0.088241	NA	NA	NA	NA	NA	NA	NA	0.296545	0.0444267	NA	NA	NA	NA
TCAL_15566	Similar to bacC Dihydroanticapsin 7-dehydrogenase (Bacillus subtilis)	0.0883532	NA	NA	NA	NA	NA	NA	NA	0.3849	0.0490087	NA	NA	NA	NA
TCAL_17178	isoform F	0.0889524	NA	NA	NA	NA	NA	NA	NA	NA	NA	NA	NA	NA	NA
TCAL_09696	Similar to Pal2 Peptidyl-alpha-hydroxyglycine alpha-amidating lyase 2 (Drosophila melanogaster)	0.0889968	NA	NA	NA	NA	NA	0.339338	0.0181695	NA	NA	NA	NA	NA	NA
TCAL_08363	equilibrative nucleoside transporter 1	0.0892666	NA	NA	NA	NA	NA	NA	NA	NA	NA	NA	NA	NA	NA
TCAL_10104	Protein of unknown function	0.0893372	NA	NA	NA	NA	NA	NA	NA	0.936981	0.0749329	0.916159	0.0952047	NA	NA
TCAL_04801	Similar to Skeletor Protein Skeletor, isoforms D/E (Drosophila melanogaster)	0.0893575	NA	NA	NA	NA	NA	NA	NA	NA	NA	NA	NA	NA	NA
TCAL_05773	Similar to LRSAM1 E3 ubiquitin-protein ligase LRSAM1 (Homo sapiens)	0.0893575	NA	NA	NA	NA	NA	NA	NA	NA	NA	-0.409285	0.0300472	NA	NA
TCAL_05879	Similar to ttll3 Tubulin monoglycylase TTLL3 (Danio rerio)	0.089524	NA	NA	NA	NA	NA	NA	NA	NA	NA	NA	NA	NA	NA
TCAL_03274	Similar to Myo1b Unconventional myosin-Ib (Mus musculus)	0.0895971	NA	NA	NA	NA	NA	NA	NA	NA	NA	1.09389	0.0238401	NA	NA
TCAL_04611	Similar to slc6a9 Sodium- and chloride-dependent glycine transporter 1 (Xenopus laevis)	0.0895971	NA	NA	NA	NA	NA	-0.325936	0.0514466	NA	NA	NA	NA	NA	NA
TCAL_04679	Similar to Carnmt1 Carnosine N-methyltransferase (Rattus norvegicus)	0.0895971	NA	NA	NA	NA	NA	NA	NA	NA	NA	NA	NA	NA	NA
TCAL_11506	Similar to rdgA Eye-specific diacylglycerol kinase (Drosophila melanogaster)	0.0895971	NA	NA	NA	-0.233076	0.0709734	NA	NA	NA	NA	NA	NA	NA	NA
TCAL_16546	Protein of unknown function	0.0895971	NA	NA	NA	NA	NA	NA	NA	NA	NA	0.185256	0.0640208	NA	NA
TCAL_12882	Similar to if Integrin alpha-PS2 (Drosophila melanogaster)	0.0897619	NA	NA	NA	NA	NA	NA	NA	NA	NA	NA	NA	NA	NA
TCAL_03526	Similar to Pacrg Parkin coregulated gene protein homolog (Mus musculus)	0.0899561	NA	NA	NA	NA	NA	NA	NA	NA	NA	NA	NA	NA	NA
TCAL_08030	Similar to Trypsin-1 (Astacus astacus)	0.0900121	NA	NA	NA	NA	NA	-2.0163	0.0276256	-1.71967	0.0874473	NA	NA	NA	NA
TCAL_08819	Similar to slo Calcium-activated potassium channel slowpoke (Drosophila melanogaster)	0.0900121	NA	NA	NA	NA	NA	NA	NA	NA	NA	NA	NA	NA	NA
TCAL_16086	zinc finger BED domain-containing 1-like	0.0903428	NA	NA	NA	NA	NA	NA	NA	0.338963	0.0441568	NA	NA	NA	NA
TCAL_02133	Similar to MTHFD1 C-1-tetrahydrofolate synthase, cytoplasmic (Homo sapiens)	0.0905622	NA	NA	NA	NA	NA	NA	NA	NA	NA	NA	NA	NA	NA
TCAL_14761	Similar to zdhhc15 Palmitoyltransferase ZDHHC15 (Xenopus laevis)	0.0906496	NA	NA	NA	NA	NA	NA	NA	NA	NA	NA	NA	NA	NA
TCAL_01970	Similar to ine Sodium- and chloride-dependent GABA transporter ine (Drosophila melanogaster)	0.0908641	NA	NA	NA	NA	NA	NA	NA	NA	NA	NA	NA	NA	NA
TCAL_04830	Similar to Dscam2 Down syndrome cell adhesion molecule-like protein Dscam2 (Drosophila melanogaster)	0.0911474	NA	NA	NA	NA	NA	NA	NA	NA	NA	NA	NA	NA	NA
TCAL_01998	Similar to SDR39U1 Epimerase family protein SDR39U1 (Bos taurus)	0.0912237	NA	NA	NA	NA	NA	NA	NA	-0.303788	0.0901172	NA	NA	NA	NA
TCAL_08837	Similar to PSMD10 26S proteasome non-ATPase regulatory subunit 10 (Homo sapiens)	0.0912364	NA	NA	NA	NA	NA	NA	NA	-0.253773	0.0603797	NA	NA	NA	NA
TCAL_03037	Similar to tekt4 Tektin-4 (Xenopus laevis)	0.0913799	NA	NA	NA	NA	NA	NA	NA	NA	NA	NA	NA	NA	NA
TCAL_06790	Protein of unknown function	0.0913799	NA	NA	NA	NA	NA	NA	NA	NA	NA	-0.4408	0.0726643	NA	NA
TCAL_08046	Similar to NLGN4X Neuroligin-4, X-linked (Homo sapiens)	0.0913799	NA	NA	NA	NA	NA	NA	NA	NA	NA	NA	NA	NA	NA
TCAL_12134	Similar to KLHL33 Kelch-like protein 33 (Homo sapiens)	0.0913799	NA	NA	NA	NA	NA	NA	NA	NA	NA	NA	NA	NA	NA
TCAL_02872	Similar to maoA Probable flavin-containing monoamine oxidase A (Dictyostelium discoideum)	0.0917357	NA	NA	NA	NA	NA	NA	NA	NA	NA	NA	NA	NA	NA
TCAL_03398	Similar to rbm8a RNA-binding protein 8A (Salmo salar)	0.0924849	NA	NA	NA	NA	NA	0.397953	0.0665105	NA	NA	NA	NA	NA	NA
TCAL_09079	Similar to Mctp1 Multiple C2 and transmembrane domain-containing protein 1 (Mus musculus)	0.0926146	NA	NA	NA	NA	NA	NA	NA	NA	NA	NA	NA	NA	NA
TCAL_01961	Similar to Tuba1c Tubulin alpha-1C chain (Mus musculus)	0.0926933	NA	NA	NA	NA	NA	NA	NA	0.237288	0.0762653	NA	NA	NA	NA
TCAL_04793	Similar to qvr Protein quiver (Drosophila pseudoobscura pseudoobscura)	0.0926933	NA	NA	NA	NA	NA	NA	NA	NA	NA	NA	NA	NA	NA
TCAL_06165	Similar to SMYD3 Histone-lysine N-methyltransferase SMYD3 (Homo sapiens)	0.0926933	NA	NA	NA	NA	NA	NA	NA	NA	NA	NA	NA	NA	NA
TCAL_04636	Similar to SMYD3 Histone-lysine N-methyltransferase SMYD3 (Homo sapiens)	0.0931783	NA	NA	NA	NA	NA	NA	NA	-0.609635	0.0567691	NA	NA	NA	NA
TCAL_14200	Similar to Thap4 THAP domain-containing protein 4 (Mus musculus)	0.0932622	NA	NA	NA	NA	NA	NA	NA	NA	NA	NA	NA	NA	NA
TCAL_00727	Similar to emc6 ER membrane protein complex subunit 6 (Xenopus laevis)	0.0933698	NA	NA	NA	NA	NA	-0.207099	0.094114	NA	NA	NA	NA	NA	NA
TCAL_08217	Similar to Trim37 E3 ubiquitin-protein ligase TRIM37 (Mus musculus)	0.0933698	NA	NA	NA	NA	NA	NA	NA	NA	NA	NA	NA	NA	NA
TCAL_00434	Similar to mRpL13 39S ribosomal protein L13, mitochondrial (Drosophila melanogaster)	0.0936013	NA	NA	NA	NA	NA	NA	NA	NA	NA	NA	NA	NA	NA
TCAL_01108	Similar to CG12034 Putative neutral sphingomyelinase (Drosophila melanogaster)	0.0937601	NA	NA	NA	NA	NA	NA	NA	0.253532	0.0907656	NA	NA	NA	NA
TCAL_01112	Similar to Shab Potassium voltage-gated channel protein Shab (Drosophila melanogaster)	0.0939683	NA	NA	NA	NA	NA	NA	NA	NA	NA	NA	NA	NA	NA
TCAL_09627	Similar to Atu3266 Deacetylase Atu3266 (Agrobacterium fabrum (strain C58 / ATCC 33970))	0.0939875	NA	NA	NA	NA	NA	NA	NA	NA	NA	NA	NA	NA	NA
TCAL_06312	Similar to slc46a1 Proton-coupled folate transporter (Xenopus laevis)	0.0953508	NA	NA	NA	NA	NA	NA	NA	NA	NA	NA	NA	NA	NA
TCAL_11170	Similar to Ddr1 Epithelial discoidin domain-containing receptor 1 (Rattus norvegicus)	0.0953508	NA	NA	NA	NA	NA	NA	NA	NA	NA	NA	NA	NA	NA
TCAL_07769	Similar to Orct2 Organic cation transporter-like protein (Drosophila melanogaster)	0.0956694	NA	NA	NA	NA	NA	NA	NA	NA	NA	NA	NA	NA	NA
TCAL_08378	Similar to hagh Hydroxyacylglutathione hydrolase, mitochondrial (Danio rerio)	0.0956694	NA	NA	NA	NA	NA	NA	NA	NA	NA	NA	NA	NA	NA
TCAL_09546	Similar to Mfsd10 Major facilitator superfamily domain-containing protein 10 (Mus musculus)	0.0967066	NA	NA	NA	NA	NA	NA	NA	NA	NA	NA	NA	NA	NA
TCAL_10036	Similar to ARRDC3 Arrestin domain-containing protein 3 (Bos taurus)	0.0973116	NA	NA	NA	NA	NA	NA	NA	NA	NA	NA	NA	NA	NA
TCAL_10424	Similar to mdh Malate dehydrogenase (Pyrococcus abyssi (strain GE5 / Orsay))	0.0973116	NA	NA	NA	NA	NA	NA	NA	NA	NA	NA	NA	NA	NA
TCAL_01895	Protein of unknown function	0.0973948	NA	NA	NA	NA	NA	0.471231	0.0127097	NA	NA	NA	NA	NA	NA
TCAL_07671	Similar to CHMP6 Charged multivesicular body protein 6 (Homo sapiens)	0.097808	NA	NA	NA	NA	NA	NA	NA	NA	NA	NA	NA	NA	NA
TCAL_05581	Similar to Ipp Actin-binding protein IPP (Mus musculus)	0.0981325	NA	NA	NA	NA	NA	NA	NA	NA	NA	NA	NA	NA	NA
TCAL_09482	Similar to Heat shock 70 kDa protein cognate 4 (Manduca sexta)	0.0986319	NA	NA	NA	NA	NA	NA	NA	-0.598745	0.0384361	NA	NA	NA	NA
TCAL_17062	Similar to Gusb Beta-glucuronidase (Mus musculus)	0.0986319	NA	NA	NA	NA	NA	NA	NA	NA	NA	-0.254367	0.0292809	NA	NA
TCAL_08247	Similar to SLC35A1 CMP-sialic acid transporter (Cricetulus griseus)	0.0986563	NA	NA	NA	NA	NA	NA	NA	NA	NA	NA	NA	NA	NA
TCAL_02163	Similar to HGSNAT Heparan-alpha-glucosaminide N-acetyltransferase (Homo sapiens)	0.0988524	NA	NA	NA	NA	NA	NA	NA	NA	NA	NA	NA	NA	NA
TCAL_08189	Similar to SPAC1F5.03c Putative oxidoreductase C1F5.03c (Schizosaccharomyces pombe (strain 972 / ATCC 24843))	0.0991189	NA	NA	NA	NA	NA	NA	NA	NA	NA	NA	NA	NA	NA
TCAL_13418	Similar to ALDH8A1 Aldehyde dehydrogenase family 8 member A1 (Homo sapiens)	0.0991661	NA	NA	NA	NA	NA	NA	NA	NA	NA	NA	NA	NA	NA
TCAL_04480	Similar to Rexo1 RNA exonuclease 1 homolog (Mus musculus)	0.09919	NA	NA	NA	NA	NA	NA	NA	NA	NA	NA	NA	NA	NA
TCAL_10724	Similar to DDO D-aspartate oxidase (Bos taurus)	0.09919	NA	NA	NA	NA	NA	0.243189	0.0851217	NA	NA	NA	NA	NA	NA
TCAL_10198	Protein of unknown function	0.099204	NA	NA	NA	NA	NA	NA	NA	NA	NA	NA	NA	NA	NA
TCAL_04534	Similar to CERS6 Ceramide synthase 6 (Homo sapiens)	0.0994727	NA	NA	NA	NA	NA	NA	NA	NA	NA	0.693494	0.0671604	NA	NA
TCAL_06748	Similar to HLX H2.0-like homeobox protein (Bos taurus)	0.0999578	NA	NA	NA	NA	NA	NA	NA	NA	NA	NA	NA	NA	NA
TCAL_00854	Similar to CTSZ Cathepsin Z (Homo sapiens)	0.100079	NA	NA	NA	NA	NA	NA	NA	-0.239301	0.0557711	-0.278381	0.0191089	NA	NA
TCAL_07788	Similar to vdra Vitamin D3 receptor A (Danio rerio)	0.100079	NA	NA	NA	NA	NA	NA	NA	NA	NA	NA	NA	NA	NA
TCAL_07901	Similar to egh Beta-1,4-mannosyltransferase egh (Drosophila melanogaster)	0.100079	NA	NA	NA	NA	NA	NA	NA	NA	NA	NA	NA	NA	NA
TCAL_10909	Protein of unknown function	0.100227	NA	NA	NA	NA	NA	NA	NA	NA	NA	NA	NA	NA	NA
TCAL_00443	Similar to Manea Glycoprotein endo-alpha-1,2-mannosidase (Rattus norvegicus)	0.10064	NA	NA	NA	NA	NA	NA	NA	NA	NA	NA	NA	NA	NA
TCAL_07166	Similar to AKR1B10 Aldo-keto reductase family 1 member B10 (Homo sapiens)	0.102005	NA	NA	NA	NA	NA	NA	NA	NA	NA	NA	NA	NA	NA
TCAL_04148	Similar to nudt17 Nucleoside diphosphate-linked moiety X motif 17 (Danio rerio)	0.102052	NA	NA	NA	NA	NA	NA	NA	NA	NA	NA	NA	NA	NA
TCAL_03289	Similar to METTL27 Methyltransferase-like protein 27 (Homo sapiens)	0.102072	NA	NA	NA	NA	NA	NA	NA	NA	NA	NA	NA	NA	NA
TCAL_10185	Similar to abd-A Homeobox protein abdominal-A (Drosophila melanogaster)	0.102295	NA	NA	NA	NA	NA	NA	NA	NA	NA	NA	NA	NA	NA
TCAL_11152	Similar to ARPC3 Actin-related protein 2/3 complex subunit 3 (Homo sapiens)	0.102407	NA	NA	NA	NA	NA	-0.166852	0.0938444	NA	NA	NA	NA	NA	NA
TCAL_08316	Similar to PYROXD2 Pyridine nucleotide-disulfide oxidoreductase domain-containing protein 2 (Bos taurus)	0.102577	NA	NA	NA	NA	NA	NA	NA	NA	NA	NA	NA	NA	NA
TCAL_01552	Protein of unknown function	0.102798	NA	NA	NA	NA	NA	NA	NA	NA	NA	NA	NA	NA	NA
TCAL_08035	Protein of unknown function	0.102958	NA	NA	NA	NA	NA	NA	NA	-0.434062	0.0907656	NA	NA	NA	NA
TCAL_12877	Similar to knrl Knirps-related protein (Drosophila melanogaster)	0.102958	NA	NA	NA	NA	NA	NA	NA	NA	NA	NA	NA	NA	NA
TCAL_07354	Protein of unknown function	0.103161	NA	NA	NA	NA	NA	NA	NA	NA	NA	NA	NA	NA	NA
TCAL_11477	Similar to STAR Steroidogenic acute regulatory protein, mitochondrial (Ovis aries)	0.103161	NA	NA	NA	NA	NA	NA	NA	NA	NA	1.38571	0.0127086	NA	NA
TCAL_12584	Protein of unknown function	0.103161	NA	NA	NA	NA	NA	NA	NA	NA	NA	NA	NA	NA	NA
TCAL_04019	Protein of unknown function	0.103308	NA	NA	NA	NA	NA	0.181499	0.0887244	NA	NA	NA	NA	NA	NA
TCAL_14248	Similar to NPR3 Atrial natriuretic peptide receptor 3 (Bos taurus)	0.10336	NA	NA	NA	NA	NA	-1.50849	0.0708205	NA	NA	1.63633	0.0500037	NA	NA
TCAL_01916	Similar to CG31559 Glutaredoxin domain-containing cysteine-rich protein CG31559 (Drosophila melanogaster)	0.103504	NA	NA	NA	NA	NA	NA	NA	NA	NA	-0.454025	0.0791207	NA	NA
TCAL_08796	Similar to BRSK2 Serine/threonine-protein kinase BRSK2 (Homo sapiens)	0.103504	NA	NA	NA	NA	NA	NA	NA	NA	NA	NA	NA	NA	NA
TCAL_12881	Similar to EIF2S3 Eukaryotic translation initiation factor 2 subunit 3 (Gallus gallus)	0.103504	NA	NA	NA	NA	NA	NA	NA	NA	NA	NA	NA	NA	NA
TCAL_00060	Similar to tipE Protein tipE (Drosophila melanogaster)	0.103574	NA	NA	NA	NA	NA	NA	NA	NA	NA	NA	NA	NA	NA
TCAL_01045	Similar to Adpgk ADP-dependent glucokinase (Mus musculus)	0.103574	NA	NA	NA	NA	NA	NA	NA	NA	NA	NA	NA	NA	NA
TCAL_06725	Similar to CDK5 Cyclin-dependent-like kinase 5 (Homo sapiens)	0.103574	NA	NA	NA	NA	NA	NA	NA	NA	NA	NA	NA	NA	NA
TCAL_13056	Protein of unknown function	0.103574	NA	NA	NA	NA	NA	NA	NA	NA	NA	NA	NA	NA	NA
TCAL_16785	Similar to FCABP Flagellar calcium-binding protein (Trypanosoma rangeli)	0.103574	NA	NA	NA	NA	NA	0.282388	0.0720597	NA	NA	NA	NA	NA	NA
TCAL_04241	Protein of unknown function	0.103629	NA	NA	NA	NA	NA	NA	NA	NA	NA	NA	NA	NA	NA
TCAL_07608	Similar to hgo Homogentisate 1,2-dioxygenase (Drosophila melanogaster)	0.103629	NA	NA	NA	NA	NA	NA	NA	NA	NA	NA	NA	NA	NA
TCAL_10869	Protein of unknown function	0.103629	NA	NA	NA	NA	NA	0.405234	0.0663106	NA	NA	-0.451568	0.0396239	NA	NA
TCAL_12040	Similar to Cyp1 Peptidyl-prolyl cis-trans isomerase (Drosophila melanogaster)	0.103629	NA	NA	NA	-0.167362	0.0700269	NA	NA	-0.150967	0.0965453	NA	NA	NA	NA
TCAL_15801	Similar to Flot1 Flotillin-1 (Mus musculus)	0.103629	NA	NA	NA	NA	NA	NA	NA	NA	NA	NA	NA	NA	NA
TCAL_16750	Protein of unknown function	0.103629	NA	NA	NA	NA	NA	NA	NA	NA	NA	NA	NA	NA	NA
TCAL_12605	Protein of unknown function	0.103938	NA	NA	NA	NA	NA	NA	NA	-0.308563	0.0600223	NA	NA	NA	NA
TCAL_03107	Similar to resilin Pro-resilin (Drosophila melanogaster)	0.104041	NA	NA	NA	0.885016	0.0196003	NA	NA	NA	NA	NA	NA	NA	NA
TCAL_03168	Similar to RAB23 Ras-related protein Rab-23 (Homo sapiens)	0.104411	NA	NA	NA	NA	NA	-0.541496	0.0349507	NA	NA	NA	NA	NA	NA
TCAL_07574	Similar to alphaSnap Alpha-soluble NSF attachment protein (Drosophila melanogaster)	0.104411	NA	NA	NA	NA	NA	NA	NA	NA	NA	NA	NA	NA	NA
TCAL_10648	Similar to Dnlz DNL-type zinc finger protein (Mus musculus)	0.104411	NA	NA	NA	NA	NA	NA	NA	NA	NA	NA	NA	NA	NA
TCAL_06657	Similar to myt1 Myelin transcription factor 1 (Xenopus laevis)	0.104512	NA	-0.766233	0.0782999	NA	NA	NA	NA	NA	NA	NA	NA	NA	NA
TCAL_05994	Similar to shakB Innexin shaking-B (Drosophila melanogaster)	0.104611	NA	NA	NA	NA	NA	NA	NA	NA	NA	NA	NA	NA	NA
TCAL_06076	Similar to Ddx5 Probable ATP-dependent RNA helicase DDX5 (Mus musculus)	0.104611	NA	NA	NA	NA	NA	NA	NA	NA	NA	NA	NA	NA	NA
TCAL_08537	Similar to Hmcn2 Hemicentin-2 (Mus musculus)	0.104611	NA	NA	NA	NA	NA	NA	NA	NA	NA	NA	NA	NA	NA
TCAL_04941	Protein of unknown function	0.104617	NA	NA	NA	NA	NA	NA	NA	NA	NA	NA	NA	NA	NA
TCAL_05857	Similar to TBX20 T-box transcription factor TBX20 (Gallus gallus)	0.104617	NA	NA	NA	NA	NA	NA	NA	NA	NA	NA	NA	NA	NA
TCAL_06394	Similar to sip-1 Stress-induced protein 1 (Caenorhabditis elegans)	0.104617	NA	NA	NA	NA	NA	NA	NA	NA	NA	NA	NA	NA	NA
TCAL_14824	Protein of unknown function	0.10466	NA	NA	NA	NA	NA	NA	NA	-0.305998	0.02109	NA	NA	NA	NA
TCAL_00025	Similar to DPYS Dihydropyrimidinase (Homo sapiens)	0.10469	NA	NA	NA	NA	NA	NA	NA	NA	NA	NA	NA	NA	NA
TCAL_09560	Protein of unknown function	0.105124	NA	NA	NA	NA	NA	NA	NA	NA	NA	NA	NA	NA	NA
TCAL_09528	Similar to pain Transient receptor potential cation channel protein painless (Drosophila melanogaster)	0.105967	NA	NA	NA	NA	NA	NA	NA	NA	NA	NA	NA	NA	NA
TCAL_13221	Similar to CG42684 Probable Ras GTPase-activating protein (Drosophila melanogaster)	0.106376	NA	NA	NA	NA	NA	NA	NA	NA	NA	NA	NA	NA	NA
TCAL_13438	Similar to PLAC8 Placenta-specific gene 8 protein (Homo sapiens)	0.106376	NA	NA	NA	NA	NA	NA	NA	NA	NA	NA	NA	NA	NA
TCAL_11994	Protein of unknown function	0.106884	NA	NA	NA	NA	NA	0.985213	0.0902835	NA	NA	NA	NA	NA	NA
TCAL_15063	Protein of unknown function	0.106884	NA	NA	NA	NA	NA	NA	NA	NA	NA	NA	NA	NA	NA
TCAL_15788	Similar to Smlt0970 Peptidyl-Asp metalloendopeptidase (Stenotrophomonas maltophilia (strain K279a))	0.106884	NA	NA	NA	NA	NA	NA	NA	NA	NA	NA	NA	NA	NA
TCAL_03524	Similar to Slc7a8 Large neutral amino acids transporter small subunit 2 (Mus musculus)	0.107042	NA	NA	NA	NA	NA	NA	NA	NA	NA	NA	NA	NA	NA
TCAL_04652	Similar to RBMXL2 RNA-binding motif protein, X-linked-like-2 (Homo sapiens)	0.107042	NA	NA	NA	NA	NA	NA	NA	NA	NA	NA	NA	NA	NA
TCAL_05285	Similar to Swap70 Switch-associated protein 70 (Mus musculus)	0.107042	NA	NA	NA	NA	NA	NA	NA	NA	NA	NA	NA	NA	NA
TCAL_03943	Similar to G6pdx Glucose-6-phosphate 1-dehydrogenase X (Mus musculus)	0.107427	NA	NA	NA	NA	NA	NA	NA	NA	NA	NA	NA	NA	NA
TCAL_10637	Similar to mRpL39 39S ribosomal protein L39, mitochondrial (Drosophila melanogaster)	0.107495	NA	NA	NA	NA	NA	NA	NA	NA	NA	NA	NA	NA	NA
TCAL_02129	Similar to LAC Lachesin (Schistocerca americana)	0.107569	NA	NA	NA	NA	NA	NA	NA	-0.291851	0.0670751	NA	NA	NA	NA
TCAL_12594	Similar to CLYBL Citrate lyase subunit beta-like protein, mitochondrial (Homo sapiens)	0.10764	NA	NA	NA	NA	NA	NA	NA	NA	NA	NA	NA	NA	NA
TCAL_11231	Similar to Abhd14b Protein ABHD14B (Mus musculus)	0.107645	NA	NA	NA	NA	NA	NA	NA	0.660238	0.0382733	NA	NA	NA	NA
TCAL_04360	Protein of unknown function	0.107848	NA	NA	NA	NA	NA	NA	NA	NA	NA	NA	NA	NA	NA
TCAL_08180	Similar to TNKS Tankyrase-1 (Homo sapiens)	0.108072	NA	NA	NA	NA	NA	NA	NA	NA	NA	NA	NA	NA	NA
TCAL_16962	Protein of unknown function	0.108674	NA	NA	NA	NA	NA	NA	NA	NA	NA	NA	NA	NA	NA
TCAL_05788	Protein of unknown function	0.108737	NA	NA	NA	NA	NA	NA	NA	NA	NA	NA	NA	NA	NA
TCAL_00880	Similar to GCLC Glutamate--cysteine ligase catalytic subunit (Homo sapiens)	0.108986	NA	NA	NA	NA	NA	NA	NA	NA	NA	NA	NA	NA	NA
TCAL_02067	Similar to tag-325 WW domain-containing protein tag-325 (Caenorhabditis elegans)	0.108995	NA	NA	NA	NA	NA	NA	NA	NA	NA	NA	NA	NA	NA
TCAL_03408	Similar to Glra3 Glycine receptor subunit alpha-3 (Rattus norvegicus)	0.109034	NA	NA	NA	NA	NA	NA	NA	NA	NA	NA	NA	NA	NA
TCAL_04405	Similar to Xpc DNA repair protein complementing XP-C cells homolog (Drosophila melanogaster)	0.109401	NA	NA	NA	NA	NA	NA	NA	NA	NA	NA	NA	NA	NA
TCAL_07578	Protein of unknown function	0.109401	NA	NA	NA	NA	NA	NA	NA	NA	NA	NA	NA	NA	NA
TCAL_15519	Similar to SMS Spermine synthase (Bos taurus)	0.109401	NA	NA	NA	NA	NA	NA	NA	NA	NA	NA	NA	NA	NA
TCAL_16220	Protein of unknown function	0.109401	NA	NA	NA	NA	NA	NA	NA	NA	NA	NA	NA	NA	NA
TCAL_07894	Similar to HSPB1 Heat shock protein beta-1 (Gallus gallus)	0.10986	NA	-0.296408	0.0960461	NA	NA	-0.371937	0.00303934	NA	NA	0.271444	0.0816077	NA	NA
TCAL_13249	Similar to Calmodulin (Spinacia oleracea)	0.11002	NA	NA	NA	NA	NA	NA	NA	NA	NA	NA	NA	NA	NA
TCAL_01498	Similar to MMAB Cob(I)yrinic acid a,c-diamide adenosyltransferase, mitochondrial (Homo sapiens)	0.110105	NA	NA	NA	NA	NA	NA	NA	NA	NA	NA	NA	NA	NA
TCAL_05464	Similar to lilli AF4/FMR2 family member 4 (Drosophila willistoni)	0.110105	NA	NA	NA	NA	NA	0.381072	0.033031	NA	NA	NA	NA	NA	NA
TCAL_07141	Protein of unknown function	0.110105	NA	NA	NA	NA	NA	NA	NA	NA	NA	NA	NA	NA	NA
TCAL_06763	Similar to trmt11 tRNA (guanine(10)-N2)-methyltransferase homolog (Xenopus laevis)	0.110839	NA	NA	NA	NA	NA	NA	NA	-0.260379	0.081346	NA	NA	NA	NA
TCAL_07566	Protein of unknown function	0.110901	NA	NA	NA	NA	NA	NA	NA	0.146748	0.0963783	NA	NA	NA	NA
TCAL_17016	Similar to SASH3 SAM and SH3 domain-containing protein 3 (Bos taurus)	0.111177	NA	NA	NA	NA	NA	NA	NA	NA	NA	NA	NA	NA	NA
TCAL_02256	Similar to Endothelin-converting enzyme homolog (Locusta migratoria)	0.111219	NA	NA	NA	NA	NA	NA	NA	NA	NA	NA	NA	NA	NA
TCAL_14913	Similar to TMEM18 Transmembrane protein 18 (Gallus gallus)	0.111516	NA	NA	NA	NA	NA	0.417779	0.098861	NA	NA	NA	NA	NA	NA
TCAL_04759	Protein of unknown function	0.111675	NA	NA	NA	NA	NA	NA	NA	NA	NA	NA	NA	NA	NA
TCAL_00729	Similar to NMNAT1 Nicotinamide/nicotinic acid mononucleotide adenylyltransferase 1 (Bos taurus)	0.112129	NA	NA	NA	NA	NA	NA	NA	NA	NA	NA	NA	NA	NA
TCAL_04894	Similar to FTZ-F1 Nuclear hormone receptor FTZ-F1 (Bombyx mori)	0.112129	NA	NA	NA	NA	NA	NA	NA	NA	NA	NA	NA	NA	NA
TCAL_08517	Similar to CELA1 Chymotrypsin-like elastase family member 1 (Felis catus)	0.112129	NA	NA	NA	NA	NA	NA	NA	NA	NA	NA	NA	NA	NA
TCAL_13763	Similar to NT1 Neurotrophin 1 (Drosophila melanogaster)	0.112129	NA	NA	NA	NA	NA	NA	NA	NA	NA	NA	NA	NA	NA
TCAL_01319	Similar to CCT8 T-complex protein 1 subunit theta (Gallus gallus)	0.112562	NA	NA	NA	NA	NA	NA	NA	NA	NA	NA	NA	NA	NA
TCAL_10728	Similar to Znf683 Tissue-resident T-cell transcription regulator protein ZNF683 (Mus musculus)	0.112562	NA	NA	NA	NA	NA	NA	NA	NA	NA	NA	NA	NA	NA
TCAL_12161	Similar to HECTD4 Probable E3 ubiquitin-protein ligase HECTD4 (Homo sapiens)	0.112698	NA	NA	NA	NA	NA	NA	NA	0.470331	0.082173	NA	NA	NA	NA
TCAL_02621	Similar to tio Protein tiptop (Drosophila melanogaster)	0.112699	NA	NA	NA	NA	NA	NA	NA	NA	NA	NA	NA	NA	NA
TCAL_05193	Similar to SLC6A13 Sodium- and chloride-dependent GABA transporter 2 (Homo sapiens)	0.112855	NA	NA	NA	NA	NA	NA	NA	NA	NA	NA	NA	NA	NA
TCAL_05616	Similar to ZFAND2B AN1-type zinc finger protein 2B (Homo sapiens)	0.112977	NA	NA	NA	NA	NA	NA	NA	NA	NA	NA	NA	NA	NA
TCAL_04485	Similar to Hid1 Protein HID1 (Mus musculus)	0.113411	NA	NA	NA	NA	NA	NA	NA	NA	NA	NA	NA	NA	NA
TCAL_02575	Similar to NUDCD2 NudC domain-containing protein 2 (Homo sapiens)	0.11363	NA	NA	NA	NA	NA	NA	NA	NA	NA	NA	NA	NA	NA
TCAL_08403	Similar to CCS Copper chaperone for superoxide dismutase (Sus scrofa)	0.113694	NA	NA	NA	NA	NA	NA	NA	NA	NA	NA	NA	NA	NA
TCAL_02596	Similar to Oda Ornithine decarboxylase antizyme (Aedes aegypti)	0.113927	NA	NA	NA	NA	NA	NA	NA	0.219869	0.0749329	NA	NA	NA	NA
TCAL_07074	Similar to COX17 Cytochrome c oxidase copper chaperone (Homo sapiens)	0.114013	NA	NA	NA	NA	NA	NA	NA	NA	NA	NA	NA	NA	NA
TCAL_03248	Similar to meigo Solute carrier family 35 member B1 homolog (Drosophila melanogaster)	0.114279	NA	NA	NA	NA	NA	-0.244305	0.0701562	NA	NA	NA	NA	NA	NA
TCAL_05790	Similar to SPHK1 Sphingosine kinase 1 (Arabidopsis thaliana)	0.114279	NA	NA	NA	NA	NA	NA	NA	-0.646549	0.0894379	NA	NA	NA	NA
TCAL_05178	neurotrimin-like isoform X2	0.114402	NA	NA	NA	NA	NA	NA	NA	NA	NA	NA	NA	NA	NA
TCAL_03757	Similar to PLSCR2 Phospholipid scramblase 2 (Bos taurus)	0.114438	NA	NA	NA	NA	NA	NA	NA	NA	NA	NA	NA	NA	NA
TCAL_10148	Similar to msrB Peptide methionine sulfoxide reductase MsrB (Methanothermobacter thermautotrophicus (strain ATCC 29096 / DSM 1053 / JCM 10044 / NBRC 100330 / Delta H))	0.114438	NA	NA	NA	NA	NA	NA	NA	NA	NA	NA	NA	NA	NA
TCAL_17098	Protein of unknown function	0.114438	NA	NA	NA	NA	NA	NA	NA	NA	NA	NA	NA	NA	NA
TCAL_02274	Similar to Slc16a14 Monocarboxylate transporter 14 (Mus musculus)	0.114879	NA	NA	NA	NA	NA	NA	NA	0.459608	0.0421955	NA	NA	NA	NA
TCAL_02340	Similar to ppp1r10 Serine/threonine-protein phosphatase 1 regulatory subunit 10 (Xenopus laevis)	0.114937	NA	NA	NA	NA	NA	NA	NA	-0.247271	0.0771001	NA	NA	NA	NA
TCAL_16215	Similar to ARHGEF12 Rho guanine nucleotide exchange factor 12 (Homo sapiens)	0.115092	NA	NA	NA	NA	NA	NA	NA	1.13528	0.0720632	NA	NA	NA	NA
TCAL_10462	Similar to MSX2 Homeobox protein MSX-2 (Gallus gallus)	0.115458	NA	NA	NA	NA	NA	NA	NA	NA	NA	NA	NA	NA	NA
TCAL_03066	Protein of unknown function	0.115522	NA	NA	NA	NA	NA	NA	NA	NA	NA	NA	NA	NA	NA
TCAL_06306	Protein of unknown function	0.115686	NA	NA	NA	NA	NA	NA	NA	-0.403273	0.0373031	NA	NA	NA	NA
TCAL_06834	Similar to ZIM3 Zinc finger imprinted 3 (Homo sapiens)	0.115773	NA	NA	NA	NA	NA	NA	NA	NA	NA	NA	NA	NA	NA
TCAL_15227	Protein of unknown function	0.115773	NA	NA	NA	NA	NA	0.490074	0.0404278	0.484414	0.0472262	NA	NA	NA	NA
TCAL_01261	Protein of unknown function	0.116129	NA	NA	NA	NA	NA	NA	NA	NA	NA	NA	NA	NA	NA
TCAL_11030	Similar to Sc5d Lathosterol oxidase (Mus musculus)	0.116226	NA	NA	NA	-0.527185	0.0219376	NA	NA	NA	NA	NA	NA	NA	NA
TCAL_05863	Similar to Scn1a Sodium channel protein type 1 subunit alpha (Mus musculus)	0.11628	NA	NA	NA	NA	NA	NA	NA	NA	NA	NA	NA	NA	NA
TCAL_08758	Protein of unknown function	0.11628	NA	NA	NA	NA	NA	NA	NA	NA	NA	NA	NA	NA	NA
TCAL_07243	Similar to Hex-t2 Hexokinase type 2 (Drosophila melanogaster)	0.116366	NA	NA	NA	NA	NA	-0.37172	0.0468809	NA	NA	NA	NA	NA	NA
TCAL_08690	Similar to Vha36-1 V-type proton ATPase subunit D 1 (Drosophila melanogaster)	0.116366	NA	NA	NA	NA	NA	NA	NA	NA	NA	NA	NA	NA	NA
TCAL_09416	Similar to P4HA2 Prolyl 4-hydroxylase subunit alpha-2 (Gallus gallus)	0.116366	NA	NA	NA	-0.617131	0.0167351	NA	NA	NA	NA	NA	NA	NA	NA
TCAL_14973	Similar to MRPS27 28S ribosomal protein S27, mitochondrial (Bos taurus)	0.116366	NA	NA	NA	NA	NA	NA	NA	NA	NA	NA	NA	NA	NA
TCAL_09341	Similar to CG8399 Putative ferric-chelate reductase 1 homolog (Drosophila melanogaster)	0.116932	NA	NA	NA	NA	NA	-0.336685	0.0371874	NA	NA	NA	NA	NA	NA
TCAL_14941	Similar to rnf144ab Probable E3 ubiquitin-protein ligase RNF144A-B (Danio rerio)	0.116932	NA	NA	NA	NA	NA	0.497226	0.0148496	NA	NA	-0.426425	0.0672931	NA	NA
TCAL_10943	Similar to IDH2 Isocitrate dehydrogenase [NADP], mitochondrial (Macaca fascicularis)	0.117114	NA	NA	NA	NA	NA	NA	NA	NA	NA	NA	NA	NA	NA
TCAL_12289	Protein of unknown function	0.117304	NA	NA	NA	NA	NA	NA	NA	NA	NA	NA	NA	NA	NA
TCAL_04012	Protein of unknown function	0.117687	NA	NA	NA	NA	NA	NA	NA	NA	NA	NA	NA	NA	NA
TCAL_03639	Similar to SLC27A1 Long-chain fatty acid transport protein 1 (Homo sapiens)	0.117734	NA	NA	NA	NA	NA	NA	NA	NA	NA	NA	NA	NA	NA
TCAL_06956	Protein of unknown function	0.117734	NA	NA	NA	NA	NA	NA	NA	NA	NA	NA	NA	NA	NA
TCAL_16010	Protein of unknown function	0.117734	NA	NA	NA	NA	NA	-0.430103	0.026129	NA	NA	NA	NA	NA	NA
TCAL_09134	Similar to Cdc27 Cell division cycle protein 27 homolog (Mus musculus)	0.118198	NA	NA	NA	NA	NA	NA	NA	NA	NA	NA	NA	NA	NA
TCAL_03137	Protein of unknown function	0.118204	NA	NA	NA	NA	NA	NA	NA	NA	NA	NA	NA	NA	NA
TCAL_08263	Similar to Spdl1 Protein Spindly (Mus musculus)	0.118575	NA	NA	NA	NA	NA	NA	NA	NA	NA	NA	NA	NA	NA
TCAL_12827	Similar to Isl2 Insulin gene enhancer protein ISL-2 (Mus musculus)	0.118575	NA	NA	NA	NA	NA	NA	NA	NA	NA	-0.49019	0.060879	NA	NA
TCAL_07497	Similar to nrf-6 Nose resistant to fluoxetine protein 6 (Caenorhabditis elegans)	0.118589	NA	NA	NA	0.280853	0.0589593	NA	NA	NA	NA	NA	NA	NA	NA
TCAL_07732	Similar to MAFK Transcription factor MafK (Gallus gallus)	0.118589	NA	NA	NA	NA	NA	NA	NA	NA	NA	NA	NA	NA	NA
TCAL_11165	Similar to PNP Purine nucleoside phosphorylase (Bos taurus)	0.118968	NA	NA	NA	NA	NA	NA	NA	NA	NA	NA	NA	NA	NA
TCAL_00706	Similar to GLIS3 Zinc finger protein GLIS3 (Homo sapiens)	0.119	NA	NA	NA	-0.302974	0.0864763	NA	NA	NA	NA	NA	NA	NA	NA
TCAL_01209	Similar to Isy1 Pre-mRNA-splicing factor ISY1 homolog (Mus musculus)	0.119	NA	NA	NA	NA	NA	0.243541	0.0871033	NA	NA	NA	NA	NA	NA
TCAL_05965	Protein of unknown function	0.119275	NA	NA	NA	NA	NA	NA	NA	NA	NA	NA	NA	NA	NA
TCAL_09503	Similar to RCBTB1 RCC1 and BTB domain-containing protein 1 (Homo sapiens)	0.121342	NA	NA	NA	NA	NA	NA	NA	NA	NA	NA	NA	NA	NA
TCAL_06860	Similar to Atg6 Beclin-1-like protein (Drosophila melanogaster)	0.122176	NA	NA	NA	NA	NA	0.541231	0.0335964	NA	NA	NA	NA	NA	NA
TCAL_07731	Similar to XPNPEP1 Xaa-Pro aminopeptidase 1 (Bos taurus)	0.122809	NA	NA	NA	NA	NA	NA	NA	NA	NA	NA	NA	NA	NA
TCAL_05425	Protein of unknown function	0.122859	NA	NA	NA	NA	NA	1.26619	0.0181695	NA	NA	NA	NA	NA	NA
TCAL_10995	Similar to Armc6 Armadillo repeat-containing protein 6 (Mus musculus)	0.123049	NA	NA	NA	NA	NA	NA	NA	NA	NA	NA	NA	NA	NA
TCAL_03635	Similar to PIGX Phosphatidylinositol-glycan biosynthesis class X protein (Homo sapiens)	0.123393	NA	NA	NA	NA	NA	NA	NA	NA	NA	NA	NA	NA	NA
TCAL_16833	eggshell 1-like	0.12403	NA	NA	NA	NA	NA	NA	NA	NA	NA	NA	NA	NA	NA
TCAL_11651	Similar to Pla2g6 85/88 kDa calcium-independent phospholipase A2 (Rattus norvegicus)	0.124321	NA	NA	NA	NA	NA	NA	NA	NA	NA	NA	NA	NA	NA
TCAL_16240	Protein of unknown function	0.124321	NA	NA	NA	-0.264811	0.060866	NA	NA	NA	NA	NA	NA	NA	NA
TCAL_01506	Similar to rars Arginine--tRNA ligase, cytoplasmic (Xenopus tropicalis)	0.124506	NA	NA	NA	NA	NA	NA	NA	NA	NA	NA	NA	NA	NA
TCAL_09634	Similar to CD63 CD63 antigen (Bos taurus)	0.124665	NA	NA	NA	NA	NA	0.231243	0.0938444	NA	NA	NA	NA	NA	NA
TCAL_12531	Similar to FAM57A Protein FAM57A (Homo sapiens)	0.124994	NA	NA	NA	NA	NA	NA	NA	NA	NA	NA	NA	NA	NA
TCAL_12876	Similar to Compound eye opsin BCRH2 (Hemigrapsus sanguineus)	0.125198	NA	NA	NA	-0.821221	0.0307764	NA	NA	NA	NA	NA	NA	NA	NA
TCAL_03250	Similar to PRKAB2 5'-AMP-activated protein kinase subunit beta-2 (Homo sapiens)	0.125279	NA	NA	NA	NA	NA	NA	NA	NA	NA	NA	NA	NA	NA
TCAL_05606	Similar to Sergef Secretion-regulating guanine nucleotide exchange factor (Mus musculus)	0.125279	NA	NA	NA	NA	NA	NA	NA	NA	NA	NA	NA	NA	NA
TCAL_09318	Similar to Nphs1 Nephrin (Rattus norvegicus)	0.126236	NA	NA	NA	NA	NA	NA	NA	NA	NA	NA	NA	NA	NA
TCAL_04442	Similar to Fbxl16 F-box/LRR-repeat protein 16 (Rattus norvegicus)	0.126529	NA	NA	NA	NA	NA	NA	NA	NA	NA	NA	NA	NA	NA
TCAL_05417	Similar to ckk-1 Calcium/calmodulin-dependent protein kinase kinase (Caenorhabditis elegans)	0.126529	NA	NA	NA	NA	NA	NA	NA	NA	NA	NA	NA	NA	NA
TCAL_09873	Similar to Zdhhc11 Probable palmitoyltransferase ZDHHC11 (Mus musculus)	0.126529	NA	NA	NA	NA	NA	NA	NA	NA	NA	NA	NA	NA	NA
TCAL_06471	Similar to DUSP3 Dual specificity protein phosphatase 3 (Pongo abelii)	0.12665	NA	NA	NA	NA	NA	-0.516044	0.0610025	NA	NA	NA	NA	NA	NA
TCAL_03699	Similar to eag Potassium voltage-gated channel protein eag (Drosophila melanogaster)	0.126956	NA	NA	NA	NA	NA	NA	NA	NA	NA	NA	NA	NA	NA
TCAL_11423	Similar to NPFFR2 Neuropeptide FF receptor 2 (Homo sapiens)	0.126956	NA	NA	NA	NA	NA	NA	NA	NA	NA	-0.706491	0.0377112	NA	NA
TCAL_16324	Protein of unknown function	0.127062	NA	NA	NA	NA	NA	-0.527082	0.0766071	NA	NA	NA	NA	NA	NA
TCAL_03769	Similar to gcy-6 Receptor-type guanylate cyclase gcy-6 (Caenorhabditis elegans)	0.127705	NA	NA	NA	NA	NA	NA	NA	NA	NA	NA	NA	NA	NA
TCAL_04796	Similar to D4Des Acyl-lipid (7-3)-desaturase (Rebecca salina)	0.127705	NA	NA	NA	NA	NA	NA	NA	NA	NA	NA	NA	NA	NA
TCAL_10270	Similar to Lrmda Leucine-rich melanocyte differentiation-associated protein (Mus musculus)	0.128136	NA	NA	NA	NA	NA	0.671963	0.0714251	NA	NA	NA	NA	NA	NA
TCAL_12571	Similar to SSB Lupus La protein (Homo sapiens)	0.128136	NA	NA	NA	NA	NA	NA	NA	NA	NA	NA	NA	NA	NA
TCAL_00944	Protein of unknown function	0.128547	NA	NA	NA	NA	NA	NA	NA	NA	NA	NA	NA	NA	NA
TCAL_03373	Similar to Glutathione S-transferase (Nototodarus sloanii)	0.128548	NA	NA	NA	NA	NA	NA	NA	NA	NA	NA	NA	NA	NA
TCAL_16366	Protein of unknown function	0.128626	NA	NA	NA	NA	NA	NA	NA	NA	NA	NA	NA	NA	NA
TCAL_01795	Protein of unknown function	0.128685	NA	NA	NA	NA	NA	NA	NA	NA	NA	NA	NA	NA	NA
TCAL_10380	Similar to FBLN2 Fibulin-2 (Homo sapiens)	0.128685	NA	NA	NA	NA	NA	NA	NA	NA	NA	NA	NA	NA	NA
TCAL_16630	Protein of unknown function	0.128685	NA	NA	NA	NA	NA	NA	NA	NA	NA	NA	NA	NA	NA
TCAL_02137	Similar to Calmodulin (Heterocapsa triquetra)	0.128968	NA	NA	NA	NA	NA	NA	NA	NA	NA	NA	NA	NA	NA
TCAL_05515	Similar to acr-16 Acetylcholine receptor subunit alpha-type acr-16 (Caenorhabditis elegans)	0.128968	NA	NA	NA	NA	NA	0.360108	0.0662088	NA	NA	NA	NA	NA	NA
TCAL_06442	Similar to ANKRD39 Ankyrin repeat domain-containing protein 39 (Bos taurus)	0.128968	NA	NA	NA	NA	NA	NA	NA	NA	NA	NA	NA	NA	NA
TCAL_07200	Similar to Meis3 Homeobox protein Meis3 (Mus musculus)	0.128968	NA	NA	NA	NA	NA	NA	NA	NA	NA	NA	NA	NA	NA
TCAL_08538	Similar to GDA Guanine deaminase (Pongo abelii)	0.128968	NA	NA	NA	NA	NA	NA	NA	NA	NA	NA	NA	NA	NA
TCAL_08824	Similar to CG7708 High-affinity choline transporter 1 (Drosophila melanogaster)	0.128968	NA	NA	NA	NA	NA	NA	NA	NA	NA	NA	NA	NA	NA
TCAL_11129	Similar to CaBP1 Protein disulfide-isomerase A6 homolog (Drosophila melanogaster)	0.128968	NA	NA	NA	NA	NA	-0.419381	0.038498	NA	NA	NA	NA	NA	NA
TCAL_12661	Similar to Mettl16 U6 small nuclear RNA (adenine-(43)-N(6))-methyltransferase (Mus musculus)	0.128968	NA	NA	NA	NA	NA	NA	NA	NA	NA	-0.335976	0.0796708	NA	NA
TCAL_06332	Similar to TALDO1 Transaldolase (Homo sapiens)	0.129356	NA	NA	NA	NA	NA	NA	NA	NA	NA	-0.193412	0.0988251	NA	NA
TCAL_02856	Similar to Gata3 Trans-acting T-cell-specific transcription factor GATA-3 (Mus musculus)	0.12963	NA	NA	NA	NA	NA	NA	NA	NA	NA	NA	NA	NA	NA
TCAL_16881	Protein of unknown function	0.12963	NA	NA	NA	NA	NA	NA	NA	NA	NA	NA	NA	NA	NA
TCAL_03049	Similar to cam1 Calmodulin (Schizosaccharomyces pombe (strain 972 / ATCC 24843))	0.12985	NA	NA	NA	NA	NA	NA	NA	NA	NA	NA	NA	NA	NA
TCAL_03591	Similar to Hsf Heat shock factor protein (Drosophila melanogaster)	0.12985	NA	NA	NA	NA	NA	0.763232	0.0321141	NA	NA	-0.778248	0.0362424	NA	NA
TCAL_00487	Similar to Nsun2 tRNA (cytosine(34)-C(5))-methyltransferase (Drosophila melanogaster)	0.12985	NA	NA	NA	NA	NA	NA	NA	NA	NA	NA	NA	NA	NA
TCAL_01218	Similar to Imp4 U3 small nucleolar ribonucleoprotein protein IMP4 (Rattus norvegicus)	0.13007	NA	NA	NA	NA	NA	-0.254164	0.0874217	NA	NA	NA	NA	NA	NA
TCAL_04066	Similar to NPFR Neuropeptide F receptor (Drosophila melanogaster)	0.130521	NA	NA	NA	NA	NA	NA	NA	NA	NA	NA	NA	NA	NA
TCAL_00006	Similar to JAKMIP3 Janus kinase and microtubule-interacting protein 3 (Homo sapiens)	0.131017	NA	NA	NA	NA	NA	0.845037	0.0606507	NA	NA	NA	NA	NA	NA
TCAL_15756	Protein of unknown function	0.131017	NA	NA	NA	NA	NA	NA	NA	NA	NA	NA	NA	NA	NA
TCAL_01433	Similar to fucU L-fucose mutarotase (Haemophilus somnus (strain 129Pt))	0.131159	NA	NA	NA	NA	NA	NA	NA	NA	NA	NA	NA	NA	NA
TCAL_08023	tyrosine- phosphatase Lar-like isoform X1	0.131159	NA	NA	NA	NA	NA	NA	NA	NA	NA	NA	NA	NA	NA
TCAL_10381	Similar to Zdhhc16 Probable palmitoyltransferase ZDHHC16 (Mus musculus)	0.131159	NA	NA	NA	NA	NA	NA	NA	NA	NA	NA	NA	NA	NA
TCAL_02664	Similar to psmb3 Proteasome subunit beta type-3 (Oncorhynchus mykiss)	0.131191	NA	NA	NA	NA	NA	NA	NA	NA	NA	NA	NA	NA	NA
TCAL_03968	Similar to RhoL Ras-like GTP-binding protein RhoL (Drosophila melanogaster)	0.131668	NA	NA	NA	NA	NA	NA	NA	NA	NA	NA	NA	NA	NA
TCAL_06529	Similar to GI19116 Ribosome biogenesis protein BOP1 homolog (Drosophila mojavensis)	0.131668	NA	NA	NA	NA	NA	NA	NA	NA	NA	NA	NA	NA	NA
TCAL_10407	Similar to Cnot1 CCR4-NOT transcription complex subunit 1 (Mus musculus)	0.131735	NA	NA	NA	NA	NA	NA	NA	NA	NA	NA	NA	NA	NA
TCAL_07036	Similar to Ank3 Ankyrin-3 (Mus musculus)	0.132481	NA	NA	NA	NA	NA	0.774396	0.0701562	NA	NA	NA	NA	NA	NA
TCAL_02264	Similar to ccnl1 Cyclin-L1 (Danio rerio)	0.132839	NA	NA	NA	NA	NA	0.274592	0.0502848	NA	NA	NA	NA	NA	NA
TCAL_13378	Similar to abcb6 ATP-binding cassette sub-family B member 6, mitochondrial (Xenopus tropicalis)	0.13288	NA	NA	NA	NA	NA	0.526614	0.00974038	NA	NA	NA	NA	NA	NA
TCAL_16801	Protein of unknown function	0.13292	NA	NA	NA	NA	NA	NA	NA	NA	NA	NA	NA	NA	NA
TCAL_01642	Similar to Ttc26 Intraflagellar transport protein 56 (Mus musculus)	0.133043	NA	NA	NA	NA	NA	0.688653	0.0754855	NA	NA	-0.773899	0.0462118	NA	NA
TCAL_12852	Similar to Slmap Sarcolemmal membrane-associated protein (Rattus norvegicus)	0.133043	NA	NA	NA	NA	NA	NA	NA	NA	NA	NA	NA	NA	NA
TCAL_14493	Similar to Ank3 Ankyrin-3 (Mus musculus)	0.133043	NA	NA	NA	NA	NA	NA	NA	NA	NA	1.30995	0.0578832	NA	NA
TCAL_06413	Similar to HUS1 Checkpoint protein HUS1 (Homo sapiens)	0.133095	NA	NA	NA	NA	NA	NA	NA	NA	NA	NA	NA	NA	NA
TCAL_04417	Similar to PF13_0198 Reticulocyte-binding protein 2 homolog a (Plasmodium falciparum (isolate 3D7))	0.133373	NA	NA	NA	NA	NA	NA	NA	NA	NA	NA	NA	NA	NA
TCAL_15011	Protein of unknown function	0.133432	NA	NA	NA	NA	NA	NA	NA	NA	NA	0.953615	0.091925	NA	NA
TCAL_10611	Similar to Chymotrypsin BI (Litopenaeus vannamei)	0.133974	NA	NA	NA	NA	NA	NA	NA	-0.228258	0.076705	NA	NA	NA	NA
TCAL_11066	Protein of unknown function	0.133974	NA	NA	NA	NA	NA	NA	NA	NA	NA	NA	NA	NA	NA
TCAL_08445	Similar to Cfap36 Cilia- and flagella-associated protein 36 (Mus musculus)	0.134086	NA	NA	NA	NA	NA	NA	NA	NA	NA	NA	NA	NA	NA
TCAL_11457	Similar to Limbic system-associated membrane protein (Gallus gallus)	0.134114	NA	NA	NA	NA	NA	NA	NA	NA	NA	NA	NA	NA	NA
TCAL_14890	AGAP011936-PA	0.134114	NA	NA	NA	NA	NA	NA	NA	NA	NA	NA	NA	NA	NA
TCAL_11779	Similar to ppl Glycine cleavage system H protein, mitochondrial (Drosophila melanogaster)	0.13412	NA	NA	NA	NA	NA	NA	NA	NA	NA	NA	NA	NA	NA
TCAL_15706	Protein of unknown function	0.134379	NA	NA	NA	NA	NA	NA	NA	-0.399778	0.0266681	NA	NA	NA	NA
TCAL_12469	Similar to nrf-6 Nose resistant to fluoxetine protein 6 (Caenorhabditis elegans)	0.134395	NA	NA	NA	NA	NA	NA	NA	NA	NA	NA	NA	NA	NA
TCAL_14642	rhomboid-related 2-like	0.13474	NA	NA	NA	NA	NA	NA	NA	NA	NA	NA	NA	NA	NA
TCAL_11328	Similar to FUT1 Galactoside 2-alpha-L-fucosyltransferase 1 (Homo sapiens)	0.13496	NA	NA	NA	NA	NA	0.531465	0.0502848	NA	NA	-0.591324	0.0303236	NA	NA
TCAL_09602	Protein of unknown function	0.135195	NA	NA	NA	NA	NA	NA	NA	NA	NA	NA	NA	NA	NA
TCAL_13910	Similar to Klf6 Krueppel-like factor 6 (Mus musculus)	0.135332	NA	NA	NA	NA	NA	NA	NA	NA	NA	NA	NA	NA	NA
TCAL_04114	Similar to CAPRIN2 Caprin-2 (Homo sapiens)	0.13534	NA	NA	NA	NA	NA	NA	NA	NA	NA	NA	NA	NA	NA
TCAL_09648	Similar to Abcd4 ATP-binding cassette sub-family D member 4 (Mus musculus)	0.13534	NA	NA	NA	NA	NA	NA	NA	NA	NA	NA	NA	NA	NA
TCAL_01132	Protein of unknown function	0.135379	NA	NA	NA	NA	NA	NA	NA	NA	NA	NA	NA	NA	NA
TCAL_02506	Similar to ASPSCR1 Tether containing UBX domain for GLUT4 (Homo sapiens)	0.135379	NA	NA	NA	NA	NA	NA	NA	NA	NA	NA	NA	NA	NA
TCAL_09239	Similar to HPGD 15-hydroxyprostaglandin dehydrogenase [NAD(+)] (Cavia porcellus)	0.135379	NA	NA	NA	NA	NA	-0.318694	0.0753005	NA	NA	NA	NA	NA	NA
TCAL_12884	Protein of unknown function	0.135649	NA	NA	NA	NA	NA	NA	NA	NA	NA	NA	NA	NA	NA
TCAL_07055	Similar to ddx20 Probable ATP-dependent RNA helicase DDX20 (Danio rerio)	0.135778	NA	NA	NA	NA	NA	NA	NA	NA	NA	NA	NA	NA	NA
TCAL_07548	Protein of unknown function	0.136031	NA	NA	NA	NA	NA	NA	NA	NA	NA	NA	NA	NA	NA
TCAL_13102	Similar to Tnni3k Serine/threonine-protein kinase TNNI3K (Rattus norvegicus)	0.136031	NA	NA	NA	NA	NA	NA	NA	NA	NA	NA	NA	NA	NA
TCAL_09061	Protein of unknown function	0.136079	NA	NA	NA	NA	NA	NA	NA	NA	NA	NA	NA	NA	NA
TCAL_16007	Protein of unknown function	0.136079	NA	NA	NA	NA	NA	NA	NA	NA	NA	NA	NA	NA	NA
TCAL_08429	Similar to glra1 Glycine receptor subunit alphaZ1 (Danio rerio)	0.136236	NA	NA	NA	NA	NA	NA	NA	NA	NA	NA	NA	NA	NA
TCAL_16047	Similar to ppm-2 Probable protein phosphatase 2C T23F11.1 (Caenorhabditis elegans)	0.136486	NA	NA	NA	NA	NA	NA	NA	NA	NA	NA	NA	NA	NA
TCAL_00955	Similar to CCND3 G1/S-specific cyclin-D3 (Homo sapiens)	0.136858	NA	NA	NA	NA	NA	NA	NA	NA	NA	NA	NA	NA	NA
TCAL_04349	titin isoform X1	0.137348	NA	NA	NA	NA	NA	NA	NA	NA	NA	NA	NA	NA	NA
TCAL_03320	Similar to TEF Transcription factor VBP (Gallus gallus)	0.137677	NA	NA	NA	NA	NA	NA	NA	NA	NA	NA	NA	NA	NA
TCAL_02328	acid-sensing ion channel 2-like	0.137721	NA	NA	NA	NA	NA	NA	NA	NA	NA	NA	NA	NA	NA
TCAL_08516	Similar to unc-22 Twitchin (Caenorhabditis elegans)	0.137786	NA	NA	NA	NA	NA	NA	NA	NA	NA	NA	NA	NA	NA
TCAL_14284	Similar to Hemocyte protein-glutamine gamma-glutamyltransferase (Tachypleus tridentatus)	0.137952	NA	NA	NA	NA	NA	NA	NA	NA	NA	NA	NA	NA	NA
TCAL_05458	Similar to Rab30 Ras-related protein Rab-30 (Mus musculus)	0.138757	NA	NA	NA	NA	NA	NA	NA	NA	NA	NA	NA	NA	NA
TCAL_12122	Similar to Sb Serine proteinase stubble (Drosophila melanogaster)	0.138757	NA	NA	NA	NA	NA	NA	NA	NA	NA	NA	NA	NA	NA
TCAL_09727	Similar to Snx19 Sorting nexin-19 (Mus musculus)	0.138806	NA	NA	NA	NA	NA	NA	NA	NA	NA	NA	NA	NA	NA
TCAL_12695	Similar to Apolipophorins (Locusta migratoria)	0.138806	NA	NA	NA	NA	NA	0.233987	0.0921141	NA	NA	NA	NA	NA	NA
TCAL_03958	Similar to Xpac DNA repair protein complementing XP-A cells homolog (Drosophila melanogaster)	0.139149	NA	NA	NA	NA	NA	NA	NA	NA	NA	NA	NA	NA	NA
TCAL_11600	Similar to DERL2 Derlin-2 (Pongo abelii)	0.139348	NA	NA	NA	NA	NA	NA	NA	NA	NA	NA	NA	NA	NA
TCAL_10750	Similar to SGSH N-sulphoglucosamine sulphohydrolase (Homo sapiens)	0.139354	NA	NA	NA	NA	NA	NA	NA	NA	NA	NA	NA	NA	NA
TCAL_03851	Similar to NUP43 Nucleoporin Nup43 (Homo sapiens)	0.139935	NA	NA	NA	NA	NA	NA	NA	NA	NA	NA	NA	NA	NA
TCAL_05382	Similar to Acy1 Aminoacylase-1 (Mus musculus)	0.139935	NA	NA	NA	NA	NA	NA	NA	0.745417	0.0759376	NA	NA	NA	NA
TCAL_07908	Similar to SPCC663.09c Uncharacterized oxidoreductase C663.09c (Schizosaccharomyces pombe (strain 972 / ATCC 24843))	0.139935	NA	NA	NA	NA	NA	NA	NA	-0.24359	0.0757967	NA	NA	NA	NA
TCAL_05349	Protein of unknown function	0.140642	NA	NA	NA	NA	NA	0.383166	0.0784049	NA	NA	NA	NA	NA	NA
TCAL_02449	Similar to Znhit3 Zinc finger HIT domain-containing protein 3 (Mus musculus)	0.140686	NA	NA	NA	NA	NA	NA	NA	NA	NA	0.273437	0.01275	NA	NA
TCAL_12628	Protein of unknown function	0.140782	NA	NA	NA	NA	NA	NA	NA	NA	NA	-0.236233	0.0841902	NA	NA
TCAL_15902	Protein of unknown function	0.140912	NA	NA	NA	NA	NA	NA	NA	NA	NA	NA	NA	NA	NA
TCAL_03721	Similar to Ipo4 Importin-4 (Mus musculus)	0.141006	NA	NA	NA	NA	NA	NA	NA	NA	NA	NA	NA	NA	NA
TCAL_06961	Similar to glra1 Glycine receptor subunit alphaZ1 (Danio rerio)	0.141057	NA	NA	NA	NA	NA	NA	NA	NA	NA	NA	NA	NA	NA
TCAL_05696	Similar to larp7 La-related protein 7 (Danio rerio)	0.141141	NA	NA	NA	0.394058	0.0890933	NA	NA	NA	NA	NA	NA	NA	NA
TCAL_06556	Similar to Snaclec coagulation factor IX/factor X-binding protein subunit B (Protobothrops flavoviridis)	0.141141	NA	NA	NA	-0.221193	0.0745671	NA	NA	NA	NA	NA	NA	NA	NA
TCAL_13241	Similar to Mvd Diphosphomevalonate decarboxylase (Mus musculus)	0.141141	NA	-0.34782	0.0398933	NA	NA	-0.302485	0.0413142	NA	NA	NA	NA	NA	NA
TCAL_08132	Similar to TEF Transcription factor VBP (Gallus gallus)	0.141982	NA	NA	NA	NA	NA	NA	NA	NA	NA	NA	NA	NA	NA
TCAL_11176	Similar to daf-37 G-protein coupled receptor daf-37 (Caenorhabditis elegans)	0.14254	NA	NA	NA	NA	NA	NA	NA	NA	NA	NA	NA	NA	NA
TCAL_04397	Protein of unknown function	0.143157	NA	NA	NA	NA	NA	NA	NA	-0.411812	0.0740963	NA	NA	NA	NA
TCAL_11238	Similar to TANGO6 Transport and Golgi organization protein 6 homolog (Homo sapiens)	0.143166	NA	NA	NA	NA	NA	NA	NA	-0.190754	0.0808002	NA	NA	NA	NA
TCAL_12311	Similar to Taf1 Transcription initiation factor TFIID subunit 1 (Drosophila melanogaster)	0.143233	NA	NA	NA	NA	NA	NA	NA	NA	NA	NA	NA	NA	NA
TCAL_05378	Similar to tbc1d24 TBC1 domain family member 24 (Xenopus tropicalis)	0.143709	NA	NA	NA	NA	NA	NA	NA	NA	NA	NA	NA	NA	NA
TCAL_08404	Protein of unknown function	0.143709	NA	NA	NA	NA	NA	NA	NA	NA	NA	NA	NA	NA	NA
TCAL_11817	Protein of unknown function	0.143709	NA	NA	NA	NA	NA	NA	NA	NA	NA	NA	NA	NA	NA
TCAL_13585	Protein of unknown function	0.143709	NA	NA	NA	NA	NA	NA	NA	NA	NA	NA	NA	NA	NA
TCAL_02459	Similar to ATFC Activating transcription factor of chaperone (Bombyx mori)	0.144015	NA	NA	NA	NA	NA	NA	NA	NA	NA	NA	NA	NA	NA
TCAL_09270	cuticle -like	0.144015	NA	NA	NA	NA	NA	NA	NA	2.31364	0.0412394	2.36514	0.0428994	NA	NA
TCAL_11593	Similar to Ptpn9 Tyrosine-protein phosphatase non-receptor type 9 (Mus musculus)	0.144015	NA	NA	NA	NA	NA	NA	NA	NA	NA	NA	NA	NA	NA
TCAL_17023	Protein of unknown function	0.144015	NA	NA	NA	NA	NA	NA	NA	NA	NA	NA	NA	NA	NA
TCAL_02409	Similar to abnB Intracellular endo-alpha-(1-5)-L-arabinanase (Geobacillus stearothermophilus)	0.144177	NA	NA	NA	NA	NA	NA	NA	-0.369477	0.0588351	NA	NA	NA	NA
TCAL_08914	Similar to FKBP70 70 kDa peptidyl-prolyl isomerase (Triticum aestivum)	0.144947	NA	NA	NA	NA	NA	NA	NA	1.12045	0.049096	NA	NA	NA	NA
TCAL_06969	Similar to FPGS Folylpolyglutamate synthase, mitochondrial (Bos taurus)	0.14504	NA	NA	NA	NA	NA	NA	NA	NA	NA	NA	NA	NA	NA
TCAL_12668	Similar to mys Integrin beta-PS (Drosophila melanogaster)	0.14504	NA	NA	NA	NA	NA	NA	NA	NA	NA	NA	NA	NA	NA
TCAL_02579	Similar to Fastkd1 FAST kinase domain-containing protein 1, mitochondrial (Mus musculus)	0.145574	NA	NA	NA	NA	NA	NA	NA	NA	NA	NA	NA	NA	NA
TCAL_01386	Similar to ERLEC1 Endoplasmic reticulum lectin 1 (Homo sapiens)	0.14587	NA	NA	NA	NA	NA	NA	NA	NA	NA	NA	NA	NA	NA
TCAL_08895	Similar to Serine protease inhibitor dipetalogastin (Fragment) (Dipetalogaster maximus)	0.14587	NA	NA	NA	NA	NA	NA	NA	NA	NA	NA	NA	NA	NA
TCAL_10947	Similar to ZNF624 Zinc finger protein 624 (Homo sapiens)	0.14587	NA	NA	NA	NA	NA	NA	NA	NA	NA	NA	NA	NA	NA
TCAL_13593	Protein of unknown function	0.14587	NA	NA	NA	NA	NA	NA	NA	NA	NA	NA	NA	NA	NA
TCAL_16451	basic proline-rich -like isoform X1	0.14618	NA	NA	NA	6.24392	1.21109e-06	NA	NA	NA	NA	NA	NA	NA	NA
TCAL_04957	Protein of unknown function	0.146544	NA	NA	NA	NA	NA	NA	NA	-0.402548	0.0772093	NA	NA	NA	NA
TCAL_08791	Similar to SLC16A7 Monocarboxylate transporter 2 (Homo sapiens)	0.146544	NA	NA	NA	NA	NA	NA	NA	NA	NA	NA	NA	NA	NA
TCAL_06681	Similar to IFT80 Intraflagellar transport protein 80 homolog (Homo sapiens)	0.146555	NA	NA	NA	NA	NA	NA	NA	NA	NA	NA	NA	NA	NA
TCAL_07693	Similar to MTHFS 5-formyltetrahydrofolate cyclo-ligase (Oryctolagus cuniculus)	0.146658	NA	NA	NA	NA	NA	NA	NA	NA	NA	NA	NA	NA	NA
TCAL_14769	Similar to NCU06207 Probable Delta(7)-sterol 5(6)-desaturase (Neurospora crassa (strain ATCC 24698 / 74-OR23-1A / CBS 708.71 / DSM 1257 / FGSC 987))	0.146658	NA	NA	NA	NA	NA	NA	NA	NA	NA	NA	NA	NA	NA
TCAL_10971	Similar to ABTB2 Ankyrin repeat and BTB/POZ domain-containing protein 2 (Homo sapiens)	0.146754	NA	NA	NA	NA	NA	NA	NA	NA	NA	NA	NA	NA	NA
TCAL_09234	Similar to pik3c3 Phosphatidylinositol 3-kinase catalytic subunit type 3 (Xenopus laevis)	0.146902	NA	NA	NA	NA	NA	NA	NA	NA	NA	NA	NA	NA	NA
TCAL_07876	Similar to Ccny Cyclin-Y (Mus musculus)	0.147053	NA	NA	NA	NA	NA	NA	NA	NA	NA	NA	NA	NA	NA
TCAL_15456	Protein of unknown function	0.147197	NA	NA	NA	NA	NA	-0.835877	0.0586166	NA	NA	1.05499	0.00840568	NA	NA
TCAL_07054	Similar to CG14286 UPF0488 protein CG14286 (Drosophila melanogaster)	0.147907	NA	NA	NA	NA	NA	NA	NA	NA	NA	NA	NA	NA	NA
[truncated: 9,629 more rows]

## Sheet: Table S3
Table S3: A list of genes with significantly differential gene expression at the Pcrit exposure only. Fold changes and adjusted P-values are from the DESeq2 comparison between Pcrit and Normoxia exposures (denoted p_vs_c). Estimated fold change is color-coded using a gradient where an increase in expression is red, a decrease is blue, and the more saturated the color the greater the fold change e…
T. californicus gene ID	Best Blast annotation	Fold_change_p_vs_c	padj_p_vs_c	direction
TCAL_16451	basic proline-rich -like isoform X1	6.24392	1.21109e-06	Up
TCAL_03260	Similar to Sell L-selectin (Mus musculus)	0.992239	6.57885e-05	Up
TCAL_04358	Protein of unknown function	1.49409	0.0113879	Up
TCAL_06219	Similar to Mrc2 C-type mannose receptor 2 (Mus musculus)	2.94417	0.0132972	Up
TCAL_09416	Similar to P4HA2 Prolyl 4-hydroxylase subunit alpha-2 (Gallus gallus)	-0.617131	0.0167351	Down
TCAL_03107	Similar to resilin Pro-resilin (Drosophila melanogaster)	0.885016	0.0196003	Up
TCAL_05297	Protein of unknown function	3.01299	0.0210005	Up
TCAL_11030	Similar to Sc5d Lathosterol oxidase (Mus musculus)	-0.527185	0.0219376	Down
TCAL_06987	Similar to FUCA1 Tissue alpha-L-fucosidase (Homo sapiens)	-0.38413	0.022608	Down
TCAL_13962	Protein of unknown function	2.24278	0.0306149	Up
TCAL_12876	Similar to Compound eye opsin BCRH2 (Hemigrapsus sanguineus)	-0.821221	0.0307764	Down
TCAL_09258	cuticle 7-like	2.06137	0.0313979	Up
TCAL_05028	Similar to ANKS1A Ankyrin repeat and SAM domain-containing protein 1A (Homo sapiens)	-0.613948	0.0317973	Down
TCAL_10695	Similar to tsl Torso-like protein (Drosophila melanogaster)	1.58523	0.0346341	Up
TCAL_02574	Similar to ATG14 Beclin 1-associated autophagy-related key regulator (Homo sapiens)	-0.567047	0.0390364	Down
TCAL_04018	uncharacterized oxidoreductase dhs-27-like	-0.654004	0.0408108	Down
TCAL_01755	Protein of unknown function	0.942805	0.0422534	Up
TCAL_09703	Protein of unknown function	1.91071	0.0439101	Up
TCAL_15609	Protein of unknown function	1.6434	0.0444976	Up
TCAL_02114	circumsporozoite -like	2.31028	0.0527166	Up
TCAL_17344	Similar to apf2 Apicidin F cluster transcription factor apf2 (Gibberella fujikuroi (strain CBS 195.34 / IMI 58289 / NRRL A-6831))	0.434368	0.058305	Up
TCAL_07497	Similar to nrf-6 Nose resistant to fluoxetine protein 6 (Caenorhabditis elegans)	0.280853	0.0589593	Up
TCAL_16240	Protein of unknown function	-0.264811	0.060866	Down
TCAL_10703	Protein of unknown function	-0.385689	0.0619274	Down
TCAL_03946	Similar to hsp70 Heat shock 70 kDa protein (Oncorhynchus tshawytscha)	-0.301592	0.069595	Down
TCAL_04088	Protein of unknown function	0.988047	0.0700269	Up
TCAL_11506	Similar to rdgA Eye-specific diacylglycerol kinase (Drosophila melanogaster)	-0.233076	0.0709734	Down
TCAL_09158	Protein of unknown function	-0.845422	0.0732855	Down
TCAL_06556	Similar to Snaclec coagulation factor IX/factor X-binding protein subunit B (Protobothrops flavoviridis)	-0.221193	0.0745671	Down
TCAL_09683	Similar to CML11 Calmodulin-like protein 11 (Arabidopsis thaliana)	-0.335823	0.0770167	Down
TCAL_10785	Similar to Smyd4 SET and MYND domain-containing protein 4 (Mus musculus)	-1.51367	0.0779413	Down
TCAL_07846	Similar to Mfsd4b1 Sodium-dependent glucose transporter 1A (Mus musculus)	0.904622	0.0800265	Up
TCAL_13839	Protein of unknown function	0.529865	0.0820911	Up
TCAL_08754	Similar to ARRDC3 Arrestin domain-containing protein 3 (Bos taurus)	-0.464458	0.0850729	Down
TCAL_00706	Similar to GLIS3 Zinc finger protein GLIS3 (Homo sapiens)	-0.302974	0.0864763	Down
TCAL_05696	Similar to larp7 La-related protein 7 (Danio rerio)	0.394058	0.0890933	Up
TCAL_03807	Similar to MKP-4 Dual specificity protein phosphatase MPK-4 (Drosophila melanogaster)	0.745625	0.0896221	Up
TCAL_13352	Similar to CYP6K1 Cytochrome P450 6k1 (Blattella germanica)	-0.344535	0.092969	Down
TCAL_15311	Protein of unknown function	1.51796	0.0929955	Up
TCAL_02014	Protein of unknown function	1.32602	0.0946273	Up
TCAL_05190	Similar to Tret1 Facilitated trehalose transporter Tret1 (Culex quinquefasciatus)	0.483412	0.0949107	Up
TCAL_07973	Similar to crq Protein croquemort (Drosophila melanogaster)	-0.350053	0.0970896	Down
TCAL_14268	Similar to yajO Uncharacterized oxidoreductase YajO (Escherichia coli (strain K12))	-0.354264	0.099242	Down
